# Supplementary material for: From the Proteome to Therapeutics: A Multi‐Database Approach to Drug Discovery in Periodontitis—An Exploratory Pilot Study
Source: J Clin Periodontol. 2026 May 4;53(7):990–1004. doi: 10.1111/jcpe.70129 (PMC13263717; doi:10.1111/jcpe.70129)
Supplement: Supplementary file 2 — Table S1: Detailed results from linear regression analyses for sub‐study I. [file JCPE-53-990-s002.xlsx]

## Sheet: Legend
Table S1. Detailed results from linear regression analyses for sub-study I.
Results from linear regression models (β with 95% confidence interval and q value) for all proteins (sub-study 1) and proteins showing significant associations (significant results) with at least one of the periodontal variables (q value <0.1).
The results are shown separately for the percentage of sites with bleeding on probing (%BOP), the number of sites with probing depths ≥4 mm (PD≥4mm),
the mean probing depth (mean PD) and the cumulative probing depth (cumPD).
Linear regression models (with robust standard errors) were adjusted for age (continuously), sex, smoking status, school education, haemoglobin A1c (continuously), body mass index (continuously) and toothbrushing frequency. Linear regression models (with robust standard errors) were adjusted for age (continuously), sex, smoking status, school education, haemoglobin A1c (continuously), body mass i…
Abbreviations: β, regression coefficient; CI, confidence interval.

## Sheet: Sub-study I
		Cumulative PD					Mean PD					Number of sites with PD ≥4 mm					%BOP
Protein	Protein name	Beta	p value	Lower CI	Upper CI	q value	Beta	p value	Lower CI	Upper CI	q value	Beta	p value	Lower CI	Upper CI	q value	Beta	p value	Lower CI	Upper CI	q value
1433B_HUMAN	14-3-3 protein beta/alpha	0.0050593	0.0014122	0.0019939	0.0081246	0.022896	0.1048459	0.2353099	-0.069184	0.2788759	0.822383245977012	0.0091246	0.2840707	-0.0076641	0.0259132	0.710917099186992	-0.288864	0.4510272	-1.04517	0.4674414	0.780549578
1433E_HUMAN	14-3-3 protein epsilon	0.0027417	0.0834971	-0.00037	0.0058533	0.256395135353535	0.1114798	0.4643598	-0.1897165	0.4126762	0.822383245977012	0.0110704	0.3278368	-0.0112712	0.0334119	0.730034697810219	0.2388579	0.3517524	-0.2677872	0.7455029	0.747560159
1433S_HUMAN	14-3-3 protein sigma	-0.0005521	0.6033317	-0.0026456	0.0015415	0.796295077178423	-0.1011191	0.1197975	-0.2287908	0.0265527	0.714087058823529	-0.0100057	0.1132951	-0.0224144	0.0024029	0.530807694117647	-0.2247628	0.0923817	-0.4869124	0.0373869	0.479545573
1433Z_HUMAN	14-3-3 protein zeta/delta	0.0007296	0.3203934	-0.0007156	0.0021748	0.586744539759036	-0.0782046	0.138665	-0.1819705	0.0255613	0.739546666666667	-0.0045256	0.3741837	-0.0145522	0.005501	0.746939497435897	-0.1501275	0.2053246	-0.3832257	0.0829707	0.628433014
6PGD_HUMAN	6-phosphogluconate dehydrogenase, decarboxylating	-0.0001964	0.8585446	-0.0023683	0.0019756	0.951498333090909	0.0107975	0.8134571	-0.0793929	0.1009879	0.931655657142857	0.0041425	0.3537039	-0.0046508	0.0129357	0.746939497435897	0.127543	0.2525254	-0.0917495	0.3468356	0.706472294
A1AG1_HUMAN	Alpha-1-acid glycoprotein 1	0.0011132	0.1731502	-0.0004933	0.0027196	0.389211647058824	0.0496274	0.2411384	-0.0336604	0.1329152	0.822383245977012	0.0053951	0.2075012	-0.0030221	0.0138122	0.650313039175258	0.2254783	0.0268909	0.0261042	0.4248524	0.40874168
A1AG2_HUMAN	Alpha-1-acid glycoprotein 2	-0.0008659	0.0372411	-0.00168	-0.0000518	0.138064565853659	-0.0085499	0.7819155	-0.0694245	0.0523246	0.927474987072243	-0.001218	0.6065484	-0.0058779	0.003442	0.8537170359447	-0.0346399	0.6221707	-0.1731552	0.1038753	0.851981499
A1AT_HUMAN	Alpha-1-antitrypsin	0.0020041	0.0000848	0.0010219	0.0029862	0.00368274285714286	0.1372421	0.0000813	0.0701633	0.204321	0.0247152	0.0111079	0.0001224	0.005532	0.0166838	0.0372096	0.2419812	0.0002495	0.1143377	0.3696247	0.037924
A1BG_HUMAN	Alpha-1B-glycoprotein	0.0019325	0.0163587	0.0003595	0.0035056	0.0943273309090909	0.0526007	0.3347088	-0.0547421	0.1599434	0.822383245977012	0.0036996	0.3987673	-0.0049344	0.0123336	0.752369973006135	0.2034633	0.0813228	-0.025597	0.4325236	0.479545573
A2GL_HUMAN	Leucine-rich alpha-2-glycoprotein	0.0012188	0.2259379	-0.0007618	0.0031993	0.473787564137931	0.1750299	0.0044797	0.0551839	0.2948759	0.216961	0.0123672	0.0271932	0.0014119	0.0233225	0.329954584615385	0.2160898	0.0979206	-0.040286	0.4724655	0.49613104
A2MG_HUMAN	Alpha-2-macroglobulin	0.00348	0.0000676	0.0017989	0.005161	0.00342506666666667	0.213285	0.00553	0.0634809	0.363089	0.216961	0.0175287	0.0004892	0.0077975	0.02726	0.0495722666666667	0.2795526	0.0617865	-0.0139452	0.5730505	0.479545573
A2ML1_HUMAN	Alpha-2-macroglobulin-like protein 1	-0.0004795	0.5105109	-0.0019151	0.000956	0.71962697037037	-0.1080641	0.0078595	-0.1873653	-0.0287629	0.265476444444444	-0.0076111	0.0608291	-0.0155722	0.0003499	0.443910337254902	-0.0453215	0.609125	-0.219971	0.129328	0.843732467
AACT_HUMAN	Alpha-1-antichymotrypsin	0.0013728	0.1237151	-0.0003789	0.0031246	0.329906933333333	0.0600187	0.2358712	-0.0395801	0.1596175	0.822383245977012	0.0005328	0.9089758	-0.0086523	0.0097178	0.951175293150685	0.1231357	0.2785924	-0.1004947	0.3467662	0.723071093
AATC_HUMAN	Aspartate aminotransferase, cytoplasmic	0.0032103	0.1294532	-0.0009499	0.0073706	0.3305316	0.0628183	0.5710537	-0.1557708	0.2814074	0.873674645853659	0.0126007	0.1300066	-0.0037522	0.0289536	0.54549152	-0.2637773	0.3009487	-0.7658436	0.238289	0.727473448
AATM_HUMAN	Aspartate aminotransferase, mitochondrial	-0.0009043	0.626207	-0.0045706	0.002762	0.796295077178423	-0.167993	0.3170247	-0.4990253	0.1630392	0.822383245977012	-0.0024624	0.8494558	-0.0280927	0.0231678	0.94247440866426	0.2170144	0.371321	-0.2618023	0.695831	0.747560159
ACBP_HUMAN	Acyl-CoA-binding protein	-0.00026	0.734588	-0.0017713	0.0012513	0.865561054263566	0.0138098	0.718045	-0.0615665	0.0891861	0.920743831932773	-0.0022099	0.5542712	-0.009572	0.0051523	0.833889071921182	-0.0988146	0.2649364	-0.2732161	0.0755869	0.719113086
ACD10_HUMAN	Acyl-CoA dehydrogenase family member 10	-0.0003877	0.7216232	-0.0025324	0.001757	0.865561054263566	0.0640095	0.2971162	-0.0568191	0.184838	0.822383245977012	0.0073035	0.1708939	-0.0031813	0.0177883	0.611197007058824	-0.0341264	0.7544285	-0.249169	0.1809161	0.921069333
ACTB_HUMAN	Actin, cytoplasmic 1	0.0004617	0.2894375	-0.000396	0.0013194	0.553201450931677	-0.0092909	0.8021811	-0.0823865	0.0638048	0.927474987072243	-0.0012629	0.6873982	-0.0074478	0.0049221	0.900728675862069	-0.0837777	0.1803657	-0.2067235	0.0391681	0.57717024
ACTN4_HUMAN	Alpha-actinin-4	0.006502	0.0005929	0.0028382	0.0101657	0.0145803076923077	0.0948604	0.3095837	-0.0889264	0.2786472	0.822383245977012	0.0129645	0.1848843	-0.0062632	0.0321922	0.617635463736264	0.1753207	0.4502671	-0.2821703	0.6328116	0.780549578
AHNK_HUMAN	Neuroblast differentiation-associated protein AHNAK	0.0018243	0.0244241	0.0002384	0.0034103	0.110819797014925	0.1472017	0.0049294	0.0452155	0.249188	0.216961	0.0151538	0.0011812	0.0060884	0.0242193	0.0598474666666667	0.2507621	0.0075578	0.0676811	0.4338431	0.213424582
AK1A1_HUMAN	Alcohol dehydrogenase [NADP(+)]	0.0054664	0.0865938	-0.0008013	0.0117341	0.260638764356436	0.1385632	0.4561005	-0.2291302	0.5062566	0.822383245977012	0.0255262	0.1251422	-0.0072316	0.0582839	0.537436033802817	-0.4362247	0.130361	-1.003852	0.1314022	0.503228671
AK1BA_HUMAN	Aldo-keto reductase family 1 member B10	0.0018104	0.2974365	-0.00161	0.0052308	0.554728196319018	-0.0527598	0.705451	-0.3279468	0.2224273	0.920743831932773	-0.0087299	0.4390131	-0.0309538	0.013494	0.789704037869822	0.2294615	0.2939681	-0.2009406	0.6598637	0.727473448
AL3A1_HUMAN	Aldehyde dehydrogenase, dimeric NADP-preferring	-0.0006058	0.5782432	-0.0027525	0.001541	0.781270812444444	-0.053016	0.4082737	-0.1792632	0.0732312	0.822383245977012	-0.0058081	0.2926468	-0.0166696	0.0050535	0.7117170176	-0.0148998	0.9107431	-0.2768914	0.2470918	0.984074905
AL9A1_HUMAN	4-trimethylaminobutyraldehyde dehydrogenase	0.0010832	0.0887592	-0.0001659	0.0023323	0.264537223529412	0.0115736	0.7602943	-0.0631921	0.0863394	0.927474987072243	0.0005063	0.8878614	-0.0065713	0.0075839	0.951175293150685	0.1393373	0.1007849	-0.0273617	0.3060362	0.502272289
ALBU_HUMAN	Serum albumin	0.0002348	0.616127	-0.0006879	0.0011574	0.796295077178423	-0.0039396	0.8887898	-0.059473	0.0515937	0.958128011347518	-0.0010114	0.6968424	-0.0061277	0.0041048	0.902692854008439	0.063365	0.2737305	-0.0505508	0.1772808	0.723071093
ALDH2_HUMAN	Aldehyde dehydrogenase, mitochondrial	0.0030207	0.019783	0.0004864	0.0055551	0.0995445587301587	0.1466465	0.106036	-0.0315193	0.3248123	0.697658466666667	0.0168116	0.0202374	0.0026544	0.0309687	0.323615238095238	0.442447	0.0039397	0.1437116	0.7411824	0.1761718
ALDOA_HUMAN	Fructose-bisphosphate aldolase A	-0.0002253	0.6281378	-0.0011419	0.0006913	0.796295077178423	-0.0266045	0.4164886	-0.0910833	0.0378744	0.822383245977012	-0.001338	0.6309224	-0.0068261	0.00415	0.875646193777778	0.0759505	0.2533075	-0.0548521	0.2067532	0.706472294
AMD_HUMAN	Peptidyl-glycine alpha-amidating monooxygenase	0.0043691	0.0243211	0.0005739	0.0081643	0.110819797014925	0.1057665	0.1305848	-0.0316854	0.2432185	0.7344032	0.0151394	0.0444658	0.000379	0.0298999	0.414181102702703	0.4594097	0.003363	0.1546203	0.7641991	0.1761718
AMY1_HUMAN	Alpha-amylase 1	-0.0020059	0.0407691	-0.0039266	-0.0000852	0.1481848	-0.1080753	0.0767514	-0.2278859	0.0117353	0.660195978378378	-0.0080419	0.145272	-0.0188919	0.002808	0.559021367088608	0.0873018	0.5058143	-0.1711633	0.3457668	0.794135633
ANT3_HUMAN	Antithrombin-III	-0.0013432	0.0906023	-0.0029011	0.0002148	0.267408730097087	-0.0572928	0.3005188	-0.1662037	0.0516181	0.822383245977012	-0.0031186	0.4962138	-0.0121466	0.0059095	0.795863086910995	-0.0296157	0.7393434	-0.2050475	0.1458162	0.921069333
ANXA1_HUMAN	Annexin A1	0.0035189	0.1474108	-0.0012592	0.0082969	0.347677258914729	0.1989688	0.2204086	-0.1208267	0.5187643	0.822383245977012	0.0205584	0.0966468	-0.0037506	0.0448674	0.506562537931034	0.3786049	0.1257567	-0.1075895	0.8647992	0.503228671
ANXA2_HUMAN	Annexin A2	-0.0013066	0.3194512	-0.0038901	0.0012769	0.586744539759036	-0.0578157	0.3733342	-0.1857024	0.0700709	0.822383245977012	-0.0073847	0.2876408	-0.0210538	0.0062843	0.710917099186992	-0.2422478	0.0903314	-0.5230081	0.0385125	0.479545573
APOA1_HUMAN	Apolipoprotein A-I	0.0023329	0.243973	-0.0016089	0.0062747	0.50113372972973	0.0228991	0.8580496	-0.2297442	0.2755423	0.948534830545455	0.0015374	0.9032599	-0.0234241	0.0264989	0.951175293150685	0.3800946	0.1235667	-0.1049323	0.8651215	0.503228671
APOH_HUMAN	Beta-2-glycoprotein 1	-0.0008115	0.4878341	-0.0031159	0.0014928	0.709576872727273	0.0320525	0.681643	-0.1219416	0.1860466	0.912861110132159	-0.008043	0.3113371	-0.02368	0.0075941	0.7135888	0.0972685	0.587505	-0.2560671	0.4506042	0.840313675
ARP3_HUMAN	Actin-related protein 3	0.0024186	0.4179182	-0.0034859	0.0083231	0.658275299481865	-0.1468778	0.452309	-0.5334417	0.2396862	0.822383245977012	-0.0059525	0.7034521	-0.0369198	0.0250148	0.902692854008439	-0.6134974	0.1356506	-1.422978	0.1959827	0.503228671
ARPC2_HUMAN	Actin-related protein 2/3 complex subunit 2	0.0053011	0.000435	0.0024336	0.0081687	0.013224	0.0940268	0.4763992	-0.1677306	0.3557842	0.822871345454546	0.0269053	0.0045534	0.0085852	0.0452255	0.1730292	0.4137588	0.1364832	-0.1338986	0.9614161	0.503228671
ASAH1_HUMAN	Acid ceramidase	0.0006538	0.6594841	-0.0022724	0.00358	0.818298638367347	-0.0086595	0.8937753	-0.1365877	0.1192687	0.960097848763251	0.0042366	0.4710357	-0.0073482	0.0158214	0.795863086910995	0.0609807	0.7579451	-0.3293021	0.4512636	0.921661242
ATPB_HUMAN	ATP synthase subunit beta, mitochondrial	0.012034	0.000212	0.0058118	0.0182563	0.00716088888888889	0.3589423	0.0967097	-0.0656636	0.7835482	0.685334897777778	0.0330184	0.0466805	0.0004938	0.0655431	0.414181102702703	-0.531409	0.1402747	-1.240378	0.1775596	0.503228671
B2MG_HUMAN	Beta-2-microglobulin	-0.0005942	0.5108211	-0.0023743	0.0011859	0.71962697037037	-0.0443525	0.4419046	-0.1579448	0.0692397	0.822383245977012	-0.0039681	0.4906416	-0.0153078	0.0073716	0.795863086910995	0.0498173	0.6540984	-0.1692743	0.2689088	0.875978933
BPIA2_HUMAN	BPI fold-containing family A member 2	-0.0008471	0.4758926	-0.003188	0.0014937	0.701625538164251	-0.0539664	0.545491	-0.2298661	0.1219333	0.873674645853659	-0.0037067	0.6032998	-0.0177639	0.0103504	0.8537170359447	-0.136025	0.5309111	-0.5637449	0.2916949	0.800593782
BPIB1_HUMAN	BPI fold-containing family B member 1	-0.0010602	0.3534047	-0.0033094	0.001189	0.6104263	-0.1763831	0.0888536	-0.379852	0.0270858	0.685334897777778	-0.0089848	0.2348216	-0.0238619	0.0058923	0.667156695327103	0.0986496	0.3276707	-0.0997432	0.2970423	0.747560159
BPIB2_HUMAN	BPI fold-containing family B member 2	-0.0009245	0.1220711	-0.002099	0.00025	0.328403667256637	0.0009477	0.9815335	-0.0797633	0.0816588	0.991316225913621	-0.0003442	0.912466	-0.0065164	0.005828	0.951175293150685	0.018916	0.8158559	-0.1411845	0.1790166	0.959907279
CADH1_HUMAN	Cadherin-1	-0.0030891	0.0170591	-0.0056201	-0.000558	0.0943273309090909	-0.0942493	0.132869	-0.2174547	0.028956	0.7344032	-0.0040475	0.5097648	-0.0161429	0.008048	0.799669505641026	-0.146914	0.3372289	-0.4482791	0.154451	0.747560159
CAH1_HUMAN	Carbonic anhydrase 1	-0.00037	0.8076332	-0.003366	0.0026259	0.912715586617101	0.0494726	0.6616994	-0.1733683	0.2723135	0.907355888789238	0.0060036	0.4867863	-0.0110039	0.0230111	0.795863086910995	0.2705697	0.1286143	-0.0792315	0.6203708	0.503228671
CAH2_HUMAN	Carbonic anhydrase 2	-0.0000662	0.9743795	-0.0041382	0.0040059	0.98409092358804	-0.2893809	0.0425626	-0.5688888	-0.0098729	0.490124524137931	-0.0133062	0.2834455	-0.0377653	0.0111529	0.710917099186992	0.2438296	0.3991055	-0.3268548	0.8145139	0.758973301
CAH6_HUMAN	Carbonic anhydrase 6	-0.001068	0.3605577	-0.0033678	0.0012317	0.61343856	-0.2082747	0.0115582	-0.3693098	-0.0472395	0.292807733333333	-0.0128301	0.0734581	-0.0268919	0.0012318	0.443910337254902	-0.0291887	0.8253644	-0.2899267	0.2315494	0.959907279
CALL3_HUMAN	Calmodulin-like protein 3	0.0006441	0.5113139	-0.0012877	0.0025758	0.71962697037037	-0.0371783	0.5528854	-0.1606055	0.086249	0.873674645853659	-0.0071576	0.1974155	-0.0180767	0.0037615	0.638450127659574	-0.1530529	0.2882386	-0.4366617	0.1305559	0.724169706
CALR_HUMAN	Calreticulin	0.002309	0.0796447	-0.0002763	0.0048943	0.252208216666667	0.2309504	0.0057095	0.0682264	0.3936745	0.216961	0.022557	0.001013	0.0092632	0.0358507	0.0598474666666667	0.2389925	0.0694829	-0.019287	0.497272	0.479545573
CALU_HUMAN	Calumenin	-0.0008927	0.0419207	-0.0017523	-0.000033	0.1481848	-0.0532027	0.0859954	-0.1140178	0.0076124	0.685334897777778	-0.0045902	0.0941083	-0.0099726	0.0007921	0.501910933333333	-0.0128966	0.8413962	-0.1399286	0.1141353	0.962114286
CALX_HUMAN	Calnexin	-0.0017747	0.2773996	-0.004993	0.0014437	0.551173061437909	-0.1293316	0.1816982	-0.3198657	0.0612025	0.820250745945946	-0.0094302	0.3102549	-0.0277418	0.0088815	0.7135888	0.0372283	0.8547568	-0.3642373	0.438694	0.967223917
CAMP_HUMAN	Cathelicidin antimicrobial peptide	0.0019528	0.1150134	-0.0004825	0.0043881	0.319805236363636	-0.0144086	0.8803855	-0.2035599	0.1747427	0.953436390035587	0.0053037	0.4981889	-0.0101506	0.020758	0.795863086910995	0.401285	0.0805358	-0.0494995	0.8520694	0.479545573
CAN1_HUMAN	Calpain-1 catalytic subunit	-0.0010603	0.6308824	-0.0054351	0.0033144	0.796295077178423	-0.2272783	0.124377	-0.518525	0.0639684	0.718339954716981	-0.0171618	0.1823462	-0.0425497	0.0082261	0.617635463736264	-0.224114	0.3906153	-0.7408053	0.2925773	0.758973301
CAP1_HUMAN	Adenylyl cyclase-associated protein 1	-0.000641	0.5917174	-0.002996	0.0017139	0.788956533333333	0.0189066	0.818836	-0.1437947	0.181608	0.932307655430711	0.0049964	0.4698145	-0.0086193	0.0186121	0.795863086910995	-0.0810966	0.589397	-0.3771576	0.2149644	0.840313675
CAP7_HUMAN	Azurocidin	0.0064874	0.000014	0.0036261	0.0093487	0.00141866666666667	0.2789506	0.021193	0.0422294	0.5156717	0.402667	0.0222698	0.012333	0.004891	0.0396485	0.267802285714286	0.3407317	0.110068	-0.0780153	0.7594787	0.503228671
CAPG_HUMAN	Macrophage-capping protein	0.0021108	0.0064199	0.0006012	0.0036204	0.059140896969697	0.1115661	0.0293483	0.011343	0.2117892	0.4695728	0.0096363	0.0495648	0.0000186	0.0192541	0.414181102702703	-0.0560212	0.5883243	-0.2599769	0.1479344	0.840313675
CAPZB_HUMAN	F-actin-capping protein subunit beta	0.0017624	0.1213862	-0.000474	0.0039988	0.328403667256637	0.0581761	0.4707062	-0.1009488	0.217301	0.822383245977012	0.0015556	0.813161	-0.0114425	0.0145538	0.932833750943396	0.129915	0.4269954	-0.1926986	0.4525286	0.780549578
CASPE_HUMAN	Caspase-14	0.0001101	0.9535054	-0.0036319	0.003852	0.979616150841751	0.1534837	0.1748012	-0.0695304	0.3764978	0.820250745945946	0.0125648	0.1921303	-0.0064367	0.0315662	0.634865339130435	-0.1540727	0.4069495	-0.5216445	0.2134991	0.758973301
CATA_HUMAN	Catalase	0.0032168	0.047142	0.0000412	0.0063923	0.163702618181818	0.0149916	0.8976731	-0.2151607	0.2451439	0.960349558188153	0.0129806	0.1345785	-0.0040745	0.0300357	0.54549152	0.3401278	0.1269937	-0.0979691	0.7782246	0.503228671
CATB_HUMAN	Cathepsin B	-0.000062	0.963995	-0.0027686	0.0026446	0.980990817391304	0.0116939	0.8813014	-0.1426726	0.1660604	0.953436390035587	-0.0010266	0.8830104	-0.0147781	0.0127249	0.951175293150685	0.0090991	0.9422892	-0.2386567	0.2568549	0.986071176
CATC_HUMAN	Dipeptidyl peptidase 1	-0.000481	0.7343364	-0.0032909	0.0023289	0.865561054263566	-0.0375704	0.6779982	-0.2169375	0.1417968	0.911997578761062	-0.002733	0.7152516	-0.0175848	0.0121187	0.909776093723849	0.1300588	0.395129	-0.1726032	0.4327208	0.758973301
CATD_HUMAN	Cathepsin D	-0.0033842	0.1198672	-0.0076604	0.0008919	0.328284944144144	-0.1316603	0.4252756	-0.4572815	0.1939609	0.822383245977012	-0.0154262	0.3018005	-0.044861	0.0140087	0.7135888	-0.0107144	0.9604777	-0.4375761	0.4161473	0.986071176
CATZ_HUMAN	Cathepsin Z	-0.0006965	0.115719	-0.0015662	0.0001731	0.319805236363636	0.0101923	0.7110938	-0.0440398	0.0644244	0.920743831932773	-0.0011587	0.6154157	-0.0057037	0.0033862	0.858194370642202	-0.0019521	0.9698529	-0.1037682	0.099864	0.986071176
CBPD_HUMAN	Carboxypeptidase D	0.0029893	0.4618897	-0.0050349	0.0110135	0.695121132673267	-0.0385535	0.8151987	-0.3646946	0.2875876	0.931655657142857	-0.0013389	0.9356686	-0.0341411	0.0314632	0.967494062585034	0.020218	0.9559109	-0.702925	0.7433611	0.986071176
CBR1_HUMAN	Carbonyl reductase [NADPH] 1	-0.0026416	0.0338791	-0.0050789	-0.0002042	0.133756446753247	-0.0838929	0.3873653	-0.2752463	0.1074605	0.822383245977012	-0.005078	0.4994189	-0.0199099	0.0097539	0.795863086910995	-0.1074109	0.5453955	-0.4578986	0.2430768	0.805478695
CD44_HUMAN	CD44 antigen	0.0023442	0.0816729	-0.0002999	0.0049884	0.25596455257732	0.0301942	0.7156627	-0.1337358	0.1941243	0.920743831932773	0.0077999	0.2901284	-0.0067474	0.0223471	0.711282529032258	-0.0210491	0.9042813	-0.3673099	0.3252116	0.984074905
CDC42_HUMAN	Cell division control protein 42 homolog	0.0027846	0.2259842	-0.0017433	0.0073124	0.473787564137931	0.1293546	0.381558	-0.1620748	0.4207839	0.822383245977012	0.0052855	0.6768958	-0.0197477	0.0303186	0.892494122943723	0.1212316	0.5615554	-0.2907849	0.5332481	0.824699718
CDD_HUMAN	Cytidine deaminase	-0.0015148	0.4135517	-0.0051654	0.0021357	0.658275299481865	0.0536116	0.5878891	-0.1414574	0.2486806	0.873674645853659	0.0030684	0.7398707	-0.0151588	0.0212956	0.916870313846154	-0.0227454	0.9093696	-0.4169065	0.3714158	0.984074905
CERU_HUMAN	Ceruloplasmin	0.0008611	0.2624085	-0.0006507	0.002373	0.524817	-0.0278313	0.6293409	-0.1414564	0.0857937	0.894755214746544	-0.0058576	0.3289959	-0.0176695	0.0059543	0.730034697810219	0.1091409	0.4058329	-0.1494052	0.367687	0.758973301
CF058_HUMAN	UPF0762 protein C6orf58	0.0006616	0.2816377	-0.0005476	0.0018709	0.553201450931677	0.031737	0.4426102	-0.0496713	0.1131452	0.822383245977012	0.0053864	0.1369986	-0.0017302	0.0125031	0.5479944	-0.0296793	0.6851526	-0.1739392	0.1145806	0.884956827
CFAB_HUMAN	Complement factor B	-0.000766	0.7274856	-0.0051114	0.0035794	0.865561054263566	-0.0461366	0.7668753	-0.3537822	0.261509	0.927474987072243	-0.0044664	0.7605295	-0.0334356	0.0245028	0.916870313846154	-0.2507943	0.4588668	-0.9194282	0.4178396	0.780549578
CH3L2_HUMAN	Chitinase-3-like protein 2	0.0008793	0.0287745	0.0000922	0.0016663	0.121311408219178	0.0303462	0.2939466	-0.0265572	0.0872497	0.822383245977012	0.0028189	0.3050824	-0.0025906	0.0082285	0.7135888	0.1438621	0.0293214	0.0146441	0.27308	0.411797018
CO3_HUMAN	Complement C3	0.0005364	0.4871553	-0.0009842	0.002057	0.709576872727273	0.0032588	0.9530951	-0.1059496	0.1124672	0.988876827303754	-0.0001179	0.9824436	-0.0106823	0.0104464	0.993435944186047	0.1861725	0.0636889	-0.0107212	0.3830663	0.479545573
CO4B_HUMAN	Complement C4-B	-0.0011909	0.0217164	-0.0022056	-0.0001761	0.1031529	-0.0323093	0.391898	-0.1066142	0.0419955	0.822383245977012	-0.0009602	0.7758598	-0.0076072	0.0056867	0.916870313846154	0.036871	0.5959722	-0.1001507	0.1738927	0.840887926
COF1_HUMAN	Cofilin-1	0.0010184	0.0205589	0.0001585	0.0018783	0.0995445587301587	0.0950101	0.0050191	0.0290397	0.1609806	0.216961	0.0060443	0.0306266	0.0005713	0.0115173	0.3422584	0.0823823	0.1440161	-0.0284165	0.1931811	0.503228671
COR1A_HUMAN	Coronin-1A	0.0019592	0.477171	-0.0035121	0.0074304	0.701625538164251	0.0717142	0.7069399	-0.3074762	0.4509046	0.920743831932773	0.0078357	0.5829219	-0.020514	0.0361854	0.851657163636364	0.387768	0.1936094	-0.2017154	0.9772514	0.613096433
CPNS1_HUMAN	Calpain small subunit 1	0.0014376	0.4777516	-0.0025594	0.0054345	0.701625538164251	-0.2001454	0.2817156	-0.5666296	0.1663388	0.822383245977012	-0.0089691	0.5162651	-0.0362475	0.0183093	0.800737706122449	0.2421354	0.5120085	-0.4868607	0.9711316	0.794135633
CRIS3_HUMAN	Cysteine-rich secretory protein 3	0.0003636	0.5324924	-0.0007839	0.0015111	0.736385418181818	0.0392924	0.2993883	-0.0352238	0.1138086	0.822383245977012	0.0049114	0.133705	-0.0015228	0.0113455	0.54549152	0.0881403	0.2528328	-0.0635033	0.2397838	0.706472294
CRNN_HUMAN	Cornulin	0.0005885	0.4669099	-0.0010048	0.0021819	0.699214825615764	-0.0689458	0.1192973	-0.1558775	0.0179858	0.714087058823529	-0.0059893	0.112647	-0.0134036	0.0014249	0.530807694117647	-0.2687593	0.0045821	-0.4534033	-0.0841152	0.1761718
CUTA_HUMAN	Protein CutA	0.0001588	0.7651007	-0.0008886	0.0012062	0.891151773180077	-0.0170893	0.7086535	-0.1072214	0.0730427	0.920743831932773	-0.001111	0.7642584	-0.0084124	0.0061904	0.916870313846154	-0.0024174	0.9694184	-0.1267123	0.1218775	0.986071176
CYTA_HUMAN	Cystatin-A	-0.0004742	0.5848116	-0.0021843	0.0012359	0.783183816740088	-0.0110785	0.8326148	-0.1143975	0.0922404	0.93746258962963	-0.0044878	0.3754045	-0.0144562	0.0054806	0.746939497435897	-0.2444536	0.0131435	-0.4369948	-0.0519124	0.332968667
CYTB_HUMAN	Cystatin-B	-0.0006721	0.261426	-0.0018496	0.0005054	0.524817	-0.0517995	0.1621184	-0.1246261	0.0210272	0.820250745945946	-0.0073667	0.0347125	-0.0141978	-0.0005356	0.351753333333333	-0.1362251	0.0465515	-0.270346	-0.0021042	0.471721867
CYTC_HUMAN	Cystatin-C	-0.0010292	0.242701	-0.0027623	0.0007038	0.50113372972973	-0.0314665	0.6058265	-0.1516154	0.0886825	0.887794	-0.0042896	0.4142653	-0.0146364	0.0060572	0.767906409756098	-0.0363273	0.7171556	-0.2339566	0.161302	0.908397093
CYTD_HUMAN	Cystatin-D	0.0002803	0.7641598	-0.0015609	0.0021214	0.891151773180077	0.017107	0.7822356	-0.1048772	0.1390913	0.927474987072243	0.000725	0.8926071	-0.00986	0.0113099	0.951175293150685	-0.1466757	0.1384881	-0.3412048	0.0478534	0.503228671
CYTN_HUMAN	Cystatin-SN	-0.0002595	0.8298258	-0.0026394	0.0021204	0.924055103296703	-0.016696	0.8310724	-0.1709604	0.1375684	0.93746258962963	0.0012891	0.8417735	-0.0114391	0.0140172	0.940805676470588	-0.1610897	0.2560771	-0.4401481	0.1179687	0.707703985
CYTS_HUMAN	Cystatin-S	0.0000875	0.9388047	-0.0021579	0.0023328	0.979616150841751	-0.0002223	0.9974439	-0.1369939	0.1365493	0.9974439	0.0006384	0.9130749	-0.0108899	0.0121668	0.951175293150685	-0.2584153	0.0411454	-0.5063201	-0.0105104	0.462982566
CYTT_HUMAN	Cystatin-SA	-0.0000657	0.9538	-0.0023008	0.0021695	0.979616150841751	-0.0450288	0.570304	-0.2013306	0.1112731	0.873674645853659	-0.0017888	0.7770147	-0.0142375	0.0106599	0.916870313846154	-0.2376848	0.0761998	-0.5006804	0.0253109	0.479545573
DEF1_HUMAN	Neutrophil defensin 1	0.0058343	0.0000136	0.0032682	0.0084004	0.00141866666666667	0.0155323	0.8789443	-0.185554	0.2166186	0.953436390035587	0.0141229	0.11728	-0.0035885	0.0318342	0.530807694117647	0.3063432	0.1133554	-0.0736823	0.6863688	0.503228671
DESP_HUMAN	Desmoplakin	0.0010535	0.6145838	-0.0030751	0.005182	0.796295077178423	0.1527569	0.1365639	-0.0489799	0.3544937	0.739546666666667	0.0071247	0.4218251	-0.0103659	0.0246154	0.774231778313253	-0.0267151	0.9278721	-0.6093812	0.5559509	0.984074905
DMBT1_HUMAN	Deleted in malignant brain tumors 1 protein	-0.0017564	0.0116702	-0.0031163	-0.0003965	0.0806304727272727	-0.0311926	0.5010968	-0.1225245	0.0601394	0.835099069565217	-0.0062462	0.1435313	-0.0146368	0.0021443	0.559021367088608	-0.0097164	0.9264888	-0.2173024	0.1978695	0.984074905
DPP3_HUMAN	Dipeptidyl peptidase 3	-0.0002574	0.8903335	-0.0039378	0.003423	0.958231739929329	0.0203249	0.8420286	-0.1807448	0.2213947	0.941090788235294	0.0004867	0.9597787	-0.0185418	0.0195151	0.982123516778523	-0.4102801	0.0833504	-0.8752885	0.0547284	0.479545573
DSC2_HUMAN	Desmocollin-2	-0.0014656	0.0053401	-0.0024908	-0.0004405	0.0541130133333333	-0.0470201	0.1101566	-0.1048199	0.0107797	0.697658466666667	-0.0053434	0.0744718	-0.0112206	0.0005338	0.443910337254902	-0.1354421	0.0228095	-0.2518132	-0.0190709	0.3910976
DSG1_HUMAN	Desmoglein-1	0.000951	0.1304462	-0.0002843	0.0021863	0.3305316	0.0204222	0.5663214	-0.0497396	0.0905839	0.873674645853659	0.0011815	0.7205473	-0.0053278	0.0076908	0.912693246666667	0.1116316	0.1376905	-0.0361188	0.259382	0.503228671
DSG3_HUMAN	Desmoglein-3	-0.0010427	0.059805	-0.0021289	0.0000435	0.202008	-0.0423758	0.2635453	-0.1169481	0.0321965	0.822383245977012	-0.0072605	0.0269988	-0.013685	-0.000836	0.329954584615385	-0.1321503	0.0563651	-0.2679258	0.0036252	0.479545573
ECM1_HUMAN	Extracellular matrix protein 1	0.0007962	0.3582644	-0.0009102	0.0025027	0.61343856	-0.0348415	0.4363636	-0.1230093	0.0533263	0.822383245977012	-0.002022	0.6475377	-0.0107384	0.0066944	0.875646193777778	0.0223151	0.817211	-0.1680061	0.2126362	0.959907279
EGF_HUMAN	Pro-epidermal growth factor	-0.0008881	0.4374786	-0.0031407	0.0013646	0.678538236734694	0.0220418	0.7828678	-0.1356108	0.1796944	0.927474987072243	-0.0019547	0.7841654	-0.0160217	0.0121123	0.916870313846154	-0.1239645	0.3451018	-0.382452	0.134523	0.747560159
ELAF_HUMAN	Elafin	-0.0015202	0.5258362	-0.0062597	0.0032192	0.733276168807339	-0.1261952	0.5572851	-0.5515283	0.2991379	0.873674645853659	-0.0118199	0.4323469	-0.0415755	0.0179357	0.786583533333333	-0.2182842	0.4339092	-0.769672	0.3331037	0.780549578
ELNE_HUMAN	Neutrophil elastase	0.0041197	0.0006739	0.0017778	0.0064617	0.0146332571428571	0.0282401	0.7471324	-0.1445835	0.2010638	0.927474987072243	0.0089851	0.2539889	-0.0065236	0.0244939	0.69560923963964	0.28561	0.1249557	-0.080214	0.6514341	0.503228671
ENDOU_HUMAN	Poly(U)-specific endoribonuclease	-0.0008386	0.3363036	-0.0025555	0.0008783	0.590961239306358	-0.0005762	0.9916303	-0.1088447	0.1076924	0.994903007260726	-0.0035484	0.4856597	-0.0135731	0.0064763	0.795863086910995	-0.1120219	0.3963716	-0.3721035	0.1480596	0.758973301
ENOA_HUMAN	Alpha-enolase	0.0001929	0.6269429	-0.0005891	0.0009749	0.796295077178423	-0.0371176	0.1858317	-0.0922763	0.0180412	0.820250745945946	-0.0012649	0.6023232	-0.006048	0.0035183	0.8537170359447	-0.0433706	0.5098622	-0.1730057	0.0862645	0.794135633
ENOB_HUMAN	Beta-enolase	0.0001303	0.7693961	-0.0007455	0.0010061	0.89273440610687	-0.0141672	0.6372445	-0.0733708	0.0450364	0.894755214746544	-0.0017397	0.4858254	-0.0066566	0.0031772	0.795863086910995	-0.0140325	0.8085095	-0.1281619	0.1000968	0.959907279
ERO1A_HUMAN	ERO1-like protein alpha	0.000123	0.8767649	-0.0014401	0.001686	0.958231739929329	-0.0539094	0.3448301	-0.1662504	0.0584316	0.822383245977012	-0.0010756	0.8075458	-0.009779	0.0076277	0.929901224242424	-0.0650722	0.4464051	-0.2333874	0.103243	0.780549578
EST1_HUMAN	Liver carboxylesterase 1	0.000259	0.8295969	-0.0021133	0.0026313	0.924055103296703	-0.0780719	0.3120904	-0.2300995	0.0739558	0.822383245977012	-0.0062447	0.3192075	-0.0185854	0.0060961	0.72417223880597	-0.1398366	0.3396659	-0.4281617	0.1484884	0.747560159
EST2_HUMAN	Cocaine esterase	-0.0020192	0.0181723	-0.0036903	-0.0003481	0.0952479172413793	-0.1174199	0.0278544	-0.2219052	-0.0129345	0.4695728	-0.008629	0.0678513	-0.0178981	0.0006401	0.443910337254902	0.0687508	0.5455004	-0.1553076	0.2928093	0.805478695
EZRI_HUMAN	Ezrin	-0.0006091	0.5387596	-0.0025617	0.0013435	0.741099178280543	-0.0244759	0.729364	-0.1639417	0.1149899	0.923992989211618	-0.0059104	0.2622785	-0.0162858	0.004465	0.7052704	-0.1987662	0.1612431	-0.4776714	0.0801391	0.538658268
FABP5_HUMAN	Fatty acid-binding protein, epidermal	-0.000053	0.9343073	-0.0013194	0.0012135	0.979616150841751	0.0116228	0.7996503	-0.0786391	0.1018846	0.927474987072243	0.0007631	0.854885	-0.0074614	0.0089877	0.94247440866426	-0.0522806	0.5065759	-0.2073401	0.1027789	0.794135633
FCGBP_HUMAN	IgGFc-binding protein	0.0008124	0.5821084	-0.0020974	0.0037223	0.783013069026549	0.0968068	0.3273143	-0.0977845	0.291398	0.822383245977012	0.008967	0.2644764	-0.0068482	0.0247823	0.7052704	0.1739013	0.367432	-0.2060926	0.5538952	0.747560159
FCL_HUMAN	GDP-L-fucose synthase	-0.0020974	0.3297051	-0.0063425	0.0021476	0.590961239306358	-0.3084314	0.1181033	-0.6964706	0.0796076	0.714087058823529	-0.0179073	0.2791557	-0.050534	0.0147193	0.710917099186992	0.2229375	0.3800479	-0.2782844	0.7241594	0.753311803
FETUA_HUMAN	Alpha-2-HS-glycoprotein	0.0019399	0.4581504	-0.0032295	0.0071094	0.693902989054726	0.1518342	0.412788	-0.214562	0.5182304	0.822383245977012	0.0080087	0.5298641	-0.0172048	0.0332222	0.809440635175879	0.1216293	0.6737083	-0.4500002	0.6932588	0.880010366
FIBA_HUMAN	Fibrinogen alpha chain	0.0024625	0.0122401	0.0005429	0.0043821	0.0808910956521739	0.053131	0.4392007	-0.0821437	0.1884057	0.822383245977012	0.0082642	0.1075276	-0.001819	0.0183474	0.528763380645161	-0.229403	0.0889955	-0.4941501	0.0353441	0.479545573
FIBB_HUMAN	Fibrinogen beta chain	0.0010606	0.1954864	-0.0005504	0.0026716	0.427538601438849	0.0377008	0.4603476	-0.0628784	0.13828	0.822383245977012	0.003242	0.4454722	-0.0051265	0.0116106	0.791950577777778	0.2570046	0.0077226	0.0688334	0.4451759	0.213424582
FIBG_HUMAN	Fibrinogen gamma chain	0.0012243	0.2130544	-0.0007093	0.0031578	0.452926836363636	0.0342339	0.5869015	-0.0899107	0.1583784	0.873674645853659	0.0087656	0.1592422	-0.0034734	0.0210046	0.597649738271605	0.0938749	0.3816119	-0.1173814	0.3051312	0.753311803
FINC_HUMAN	Fibronectin	0.0015431	0.0749506	-0.000157	0.0032432	0.243573208510638	-0.0024026	0.967172	-0.1174813	0.1126761	0.991316225913621	0.0026523	0.5742559	-0.0066498	0.0119543	0.8474456	-0.0890743	0.4644758	-0.3289217	0.1507731	0.780549578
FLNA_HUMAN	Filamin-A	0.0005455	0.400544	-0.0007323	0.0018232	0.651742204255319	0.0237064	0.6655933	-0.0843865	0.1317992	0.907355888789238	-0.0027091	0.4690645	-0.0100796	0.0046613	0.795863086910995	0.0100518	0.8967137	-0.1425825	0.1626861	0.984074905
FRYL_HUMAN	Protein furry homolog-like	0.002106	0.0126067	0.0004576	0.0037544	0.0815412085106383	0.0979823	0.0452574	0.002095	0.1938696	0.490124524137931	0.0100265	0.0408316	0.0004232	0.0196297	0.400413109677419	0.3264659	0.0028751	0.1135155	0.5394164	0.1761718
G3P_HUMAN	Glyceraldehyde-3-phosphate dehydrogenase	0.0001687	0.7847632	-0.0010485	0.0013858	0.896690810486891	-0.0462538	0.4472405	-0.1661139	0.0736064	0.822383245977012	0.0005124	0.9101224	-0.0084353	0.0094601	0.951175293150685	-0.0475013	0.529476	-0.1963214	0.1013187	0.800593782
G6PD_HUMAN	Glucose-6-phosphate 1-dehydrogenase	0.0014114	0.2500368	-0.0010028	0.0038257	0.509639989333333	0.1513925	0.0460399	0.0026923	0.3000928	0.490124524137931	0.0132733	0.0504102	-0.000024	0.0265706	0.414181102702703	0.1141719	0.4276137	-0.1692959	0.3976397	0.780549578
G6PI_HUMAN	Glucose-6-phosphate isomerase	0.0018037	0.0417932	0.0000678	0.0035397	0.1481848	0.0512671	0.4234495	-0.0748627	0.1773968	0.822383245977012	0.0082438	0.1340972	-0.0025669	0.0190545	0.54549152	0.136078	0.2375856	-0.0905691	0.3627252	0.694480985
GDIB_HUMAN	Rab GDP dissociation inhibitor beta	-0.00026	0.9082949	-0.0047151	0.0041952	0.965460313286713	-0.2432852	0.0905323	-0.5255179	0.0389475	0.685334897777778	-0.009939	0.4547905	-0.0361621	0.0162841	0.795863086910995	0.3787988	0.1218071	-0.102353	0.8599507	0.503228671
GDIR2_HUMAN	Rho GDP-dissociation inhibitor 2	0.0051864	0.0010832	0.0021083	0.0082646	0.0205808	0.1856923	0.0377202	0.0106651	0.3607195	0.490124524137931	0.019529	0.022355	0.0028079	0.0362502	0.323615238095238	0.0249628	0.8970611	-0.3554196	0.4053453	0.984074905
GELS_HUMAN	Gelsolin	0.0009155	0.0325049	0.0000772	0.0017538	0.133533643243243	0.0096697	0.7775933	-0.0578044	0.0771438	0.927474987072243	0.0015077	0.5843875	-0.0039232	0.0069386	0.851657163636364	0.0078249	0.9213822	-0.1484594	0.1641092	0.984074905
GGCT_HUMAN	Gamma-glutamylcyclotransferase	0.0005267	0.606226	-0.0014877	0.0025411	0.796295077178423	0.0654222	0.2623505	-0.0494612	0.1803057	0.822383245977012	0.0035568	0.5326661	-0.0076792	0.0147928	0.809652472	-0.1075377	0.3640711	-0.3409029	0.1258276	0.747560159
GLNA_HUMAN	Glutamine synthetase	-0.0026494	0.3077952	-0.007775	0.0024762	0.5705472	-0.0385743	0.8322988	-0.3988458	0.3216973	0.93746258962963	-0.0037763	0.8074343	-0.0344171	0.0268644	0.929901224242424	0.5973413	0.020376	0.094407	1.100276	0.3910976
GLOD4_HUMAN	Glyoxalase domain-containing protein 4	0.0015579	0.4587977	-0.002587	0.0057028	0.693902989054726	-0.0205505	0.8798609	-0.2887822	0.2476811	0.953436390035587	-0.0101242	0.3804173	-0.0328663	0.0126178	0.746939497435897	-0.0864292	0.7451553	-0.6109384	0.43808	0.921069333
GOLM1_HUMAN	Golgi membrane protein 1	0.0000477	0.9648561	-0.0020854	0.0021808	0.980990817391304	0.0565912	0.4427983	-0.0886303	0.2018127	0.822383245977012	0.0014816	0.8038974	-0.0102793	0.0132426	0.929901224242424	0.139964	0.2823583	-0.1162336	0.3961616	0.723071093
GRB2_HUMAN	Growth factor receptor-bound protein 2	-0.000000517	0.9998909	-0.0075061	0.0075051	0.9998909	0.1337657	0.4479843	-0.2152055	0.4827369	0.822383245977012	0.0134482	0.4890212	-0.0250401	0.0519365	0.795863086910995	0.4557567	0.3577289	-0.5243904	1.435904	0.747560159
GRP78_HUMAN	78 kDa glucose-regulated protein	0.0009689	0.2075632	-0.000543	0.0024809	0.44751214751773	0.0248061	0.6136489	-0.0720146	0.1216268	0.888329836190476	0.0045507	0.3035475	-0.0041547	0.013256	0.7135888	-0.0969978	0.3462006	-0.2997175	0.105722	0.747560159
GSTO1_HUMAN	Glutathione S-transferase omega-1	-0.0001592	0.7787444	-0.0012764	0.0009579	0.896690810486891	-0.0084388	0.8534353	-0.0984778	0.0816002	0.946877121167883	0.0000781	0.9836323	-0.0074224	0.0075785	0.993435944186047	0.1652804	0.0238822	0.0221495	0.3084113	0.3910976
GSTP1_HUMAN	Glutathione S-transferase P	-0.0012587	0.131828	-0.0028997	0.0003822	0.331204231404959	-0.0603785	0.2547156	-0.1646728	0.0439158	0.822383245977012	-0.0034365	0.4819969	-0.0130638	0.0061909	0.795863086910995	0.1047679	0.343166	-0.1128029	0.3223388	0.747560159
H2B1K_HUMAN	Histone H2B type 1-K	0.0065808	0.001431	0.00258	0.0105816	0.022896	-0.0196005	0.9030905	-0.3372272	0.2980262	0.960349558188153	0.012186	0.4026583	-0.0165103	0.0408823	0.752369973006135	0.1940253	0.488098	-0.3576832	0.7457337	0.794135633
H4_HUMAN	Histone H4	0.0051543	0.0170658	0.0009315	0.009377	0.0943273309090909	0.0556513	0.7606415	-0.3045348	0.4158374	0.927474987072243	0.0205359	0.1633225	-0.0084253	0.049497	0.605488292682927	0.5286523	0.0872194	-0.0780728	1.135377	0.479545573
HBA_HUMAN	Hemoglobin subunit alpha	0.0010292	0.3619012	-0.0011934	0.0032519	0.61343856	0.0594821	0.617641	-0.1753314	0.2942956	0.889871393364929	0.0079697	0.3816887	-0.0099697	0.025909	0.746939497435897	0.3491083	0.0298011	0.0346053	0.6636113	0.411797018
HBB_HUMAN	Hemoglobin subunit beta	0.0018013	0.0079821	0.0004768	0.0031258	0.0655826594594595	0.0952587	0.0675409	-0.0069495	0.197467	0.622194957575758	0.0088173	0.0665722	-0.0006094	0.018244	0.443910337254902	0.2893988	0.0059576	0.0842898	0.4945078	0.201234489
HBD_HUMAN	Hemoglobin subunit delta	0.001269	0.0856964	-0.0001802	0.0027182	0.260517056	0.0307772	0.4404092	-0.0477889	0.1093434	0.822383245977012	0.0022082	0.5611766	-0.0052787	0.009695	0.836263168627451	0.1489269	0.0930697	-0.0251419	0.3229956	0.479545573
HEBP2_HUMAN	Heme-binding protein 2	-0.0003585	0.7134331	-0.0022822	0.0015653	0.865561054263566	-0.0439909	0.5445557	-0.1870244	0.0990427	0.873674645853659	-0.0083625	0.1809652	-0.020652	0.0039269	0.617635463736264	-0.232268	0.117985	-0.5240825	0.0595465	0.503228671
HEMO_HUMAN	Hemopexin	0.0007457	0.1996503	-0.0003976	0.0018891	0.433526365714286	0.0059021	0.8646912	-0.0623681	0.0741723	0.95182037833935	-0.0004816	0.8587678	-0.0058165	0.0048532	0.94247440866426	0.1094146	0.1318076	-0.0332187	0.252048	0.503228671
HPT_HUMAN	Haptoglobin	0.0016977	0.0222687	0.000245	0.0031505	0.104148996923077	0.0732026	0.0786828	-0.0084831	0.1548883	0.660195978378378	0.0054659	0.1187333	-0.0014153	0.012347	0.530807694117647	0.1953257	0.0812202	-0.0244937	0.4151452	0.479545573
HSP71_HUMAN	Heat shock 70 kDa protein 1A/1B	0.0002408	0.7331349	-0.001151	0.0016326	0.865561054263566	-0.022982	0.6624874	-0.1267411	0.0807771	0.907355888789238	-0.0013332	0.7822319	-0.0108398	0.0081734	0.916870313846154	-0.0304477	0.7739892	-0.2394272	0.1785317	0.930010738
HSP74_HUMAN	Heat shock 70 kDa protein 4	-0.0000952	0.941546	-0.0026533	0.002463	0.979616150841751	-0.0100092	0.9187881	-0.2035119	0.1834935	0.96647606366782	-0.0047155	0.5855143	-0.0217523	0.0123213	0.851657163636364	-0.3395855	0.0392465	-0.6622344	-0.0169368	0.462982566
HSP7C_HUMAN	Heat shock cognate 71 kDa protein	0.0009997	0.1535804	-0.0003771	0.0023765	0.355196363636364	-0.0037466	0.9473771	-0.11565	0.1081567	0.988876827303754	-0.0021447	0.6480934	-0.0114052	0.0071158	0.875646193777778	-0.214234	0.0746666	-0.4500318	0.0215638	0.479545573
HSPB1_HUMAN	Heat shock protein beta-1	-0.001103	0.2514671	-0.0029952	0.0007892	0.509639989333333	-0.1636239	0.0179179	-0.2987376	-0.0285102	0.367412373333333	-0.0112998	0.0335456	-0.0217091	-0.0008905	0.351650427586207	-0.2145652	0.123194	-0.487972	0.0588415	0.503228671
HV206_HUMAN	Ig heavy chain V-II region WAH	-0.0015644	0.2929784	-0.0044955	0.0013667	0.553201450931677	-0.049259	0.6725986	-0.2793485	0.1808306	0.908755441777778	-0.009551	0.3067663	-0.0279666	0.0088645	0.7135888	0.0123708	0.9279897	-0.2579135	0.2826551	0.984074905
HV302_HUMAN	Ig heavy chain V-III region WEA	-0.0009646	0.0990234	-0.0021126	0.0001834	0.289453015384615	0.0305423	0.4519368	-0.0494294	0.1105139	0.822383245977012	-0.0010082	0.7738776	-0.0079247	0.0059082	0.916870313846154	-0.0259483	0.7143677	-0.165673	0.1137763	0.908397093
HV307_HUMAN	Ig heavy chain V-III region CAM	-0.0011289	0.034897	-0.0021768	-0.000081	0.134287189873418	-0.0388743	0.2961347	-0.112101	0.0343525	0.822383245977012	-0.0040424	0.2391166	-0.0107973	0.0027126	0.673068948148148	0.0361157	0.655425	-0.123372	0.1956033	0.875978933
HV320_HUMAN	Ig heavy chain V-III region GAL	-0.0003073	0.576174	-0.0013903	0.0007758	0.781270812444444	0.0385596	0.3746432	-0.0469533	0.1240726	0.822383245977012	0.0017585	0.640504	-0.0056617	0.0091787	0.875646193777778	0.0368721	0.506245	-0.072402	0.1461463	0.794135633
HXK3_HUMAN	Hexokinase-3	0.0057167	0.0021324	0.0021183	0.0093151	0.0299136	0.3702141	0.0055479	0.111047	0.6293813	0.216961	0.0234506	0.0207311	0.0036514	0.0432499	0.323615238095238	-0.0660165	0.8245907	-0.6552263	0.5231934	0.959907279
I36RA_HUMAN	Interleukin-36 receptor antagonist protein	-0.0009701	0.3906441	-0.0031996	0.0012594	0.645411991304348	-0.0977014	0.2217212	-0.2551899	0.059787	0.822383245977012	-0.0086238	0.2800497	-0.0243598	0.0071123	0.710917099186992	-0.2597256	0.2072674	-0.665306	0.1458548	0.628433014
ICAL_HUMAN	Calpastatin	0.0005358	0.7469472	-0.0027417	0.0038133	0.876725671042471	-0.0660276	0.4929776	-0.2559789	0.1239237	0.835099069565217	-0.0074942	0.3963052	-0.0249115	0.0099231	0.752369973006135	-0.2743398	0.07696	-0.5787677	0.0300881	0.479545573
IGHA1_HUMAN	Ig alpha-1 chain C region	-0.0016301	0.0271986	-0.0030745	-0.0001858	0.118750651428571	-0.08721	0.1975088	-0.220279	0.045859	0.820250745945946	-0.0064001	0.2269943	-0.0168199	0.0040196	0.657202544761905	-0.0113771	0.8797601	-0.1596228	0.1368686	0.984074905
IGHA2_HUMAN	Ig alpha-2 chain C region	-0.0020885	0.0021648	-0.0034123	-0.0007647	0.0299136	-0.0633652	0.298113	-0.1832165	0.0564861	0.822383245977012	-0.0096988	0.0501077	-0.0194022	0.00000461	0.414181102702703	-0.0645733	0.3620929	-0.2040633	0.0749167	0.747560159
IGHG1_HUMAN	Ig gamma-1 chain C region	0.0003529	0.4701821	-0.0006096	0.0013153	0.700663521568627	-0.0434842	0.2302282	-0.1147747	0.0278064	0.822383245977012	-0.0019883	0.466173	-0.0073623	0.0033858	0.795863086910995	0.1126081	0.1099099	-0.0257196	0.2509359	0.503228671
IGHG2_HUMAN	Ig gamma-2 chain C region	0.0001544	0.8155636	-0.0011506	0.0014595	0.918264201481482	-0.0101061	0.7935539	-0.0862204	0.0660082	0.927474987072243	-0.001205	0.7037441	-0.0074498	0.0050398	0.902692854008439	0.082135	0.335297	-0.0856702	0.2499401	0.747560159
IGHG3_HUMAN	Ig gamma-3 chain C region	0.0030222	0.1045019	-0.000634	0.0066784	0.299703562264151	0.0481495	0.6529793	-0.1630305	0.2593295	0.9064187543379	0.01698	0.0606048	-0.0007661	0.0347261	0.443910337254902	0.4357085	0.0435775	0.0127237	0.8586932	0.462982566
IGHG4_HUMAN	Ig gamma-4 chain C region	0.0012827	0.1355579	-0.0004057	0.0029711	0.332424490322581	0.0351776	0.4704403	-0.0608205	0.1311757	0.822383245977012	0.0008754	0.83278	-0.0072964	0.0090471	0.937695656296296	0.0190617	0.8932465	-0.2609215	0.2990448	0.984074905
IGHM_HUMAN	Ig mu chain C region	0.0010623	0.2350968	-0.0006976	0.0028221	0.489516624657534	0.0643102	0.3802839	-0.0800098	0.2086302	0.822383245977012	0.0100792	0.123988	-0.0027915	0.0229498	0.537436033802817	-0.042426	0.7543122	-0.3096092	0.2247572	0.921069333
IGJ_HUMAN	Immunoglobulin J chain	-0.0013595	0.0082349	-0.0023633	-0.0003558	0.0658792	-0.0467736	0.2426393	-0.1255237	0.0319764	0.822383245977012	-0.0053718	0.1051183	-0.0118806	0.0011369	0.528763380645161	-0.025934	0.6894807	-0.153846	0.101978	0.884956827
IGKC_HUMAN	Ig kappa chain C region	-0.001361	0.0009996	-0.0021632	-0.0005588	0.02025856	-0.0602824	0.0487236	-0.1202232	-0.0003415	0.49373248	-0.0059288	0.0282198	-0.011217	-0.0006406	0.329954584615385	0.0031564	0.9542855	-0.105379	0.1116919	0.986071176
IGLL5_HUMAN	Immunoglobulin lambda-like polypeptide 5	-0.0009635	0.0473876	-0.0019158	-0.0000112	0.163702618181818	-0.0287643	0.3722048	-0.0922288	0.0347003	0.822383245977012	-0.0022374	0.3990588	-0.0074616	0.0029869	0.752369973006135	0.0481228	0.4631422	-0.0810654	0.177311	0.780549578
IL1RA_HUMAN	Interleukin-1 receptor antagonist protein	0.0001014	0.8899256	-0.0013431	0.001546	0.958231739929329	0.0613173	0.1575727	-0.0239521	0.1465868	0.820250745945946	0.0011623	0.7525733	-0.0061045	0.0084292	0.916870313846154	-0.1639394	0.0747622	-0.344438	0.0165592	0.479545573
IL36A_HUMAN	Interleukin-36 alpha	-0.0005659	0.5496473	-0.0024302	0.0012984	0.749294973991031	0.0395932	0.5832942	-0.1026639	0.1818503	0.873674645853659	0.0007067	0.8915055	-0.0095106	0.0109241	0.951175293150685	-0.0931519	0.4618517	-0.3425875	0.1562837	0.780549578
ILEU_HUMAN	Leukocyte elastase inhibitor	0.000716	0.1453091	-0.0002501	0.0016821	0.347677258914729	0.0270429	0.4676785	-0.0462982	0.100384	0.822383245977012	0.0005184	0.8584938	-0.0052131	0.0062499	0.94247440866426	0.0004741	0.9940475	-0.1247993	0.1257476	0.9959425
INVO_HUMAN	Involucrin	-0.0002597	0.7750199	-0.0020508	0.0015313	0.895840492775665	0.0261865	0.7121717	-0.1136949	0.1660679	0.920743831932773	-0.0009059	0.8750883	-0.0122652	0.0104533	0.951175293150685	-0.3125274	0.0154776	-0.5647786	-0.0602762	0.361937723
ISK5_HUMAN	Serine protease inhibitor Kazal-type 5	-0.0003425	0.7008511	-0.0020993	0.0014144	0.8591078	-0.0462543	0.4171931	-0.1585268	0.0660181	0.822383245977012	-0.0081791	0.1161125	-0.0184022	0.002044	0.530807694117647	-0.239274	0.0217096	-0.4431471	-0.035401	0.3910976
ITIH1_HUMAN	Inter-alpha-trypsin inhibitor heavy chain H1	0.000703	0.3405979	-0.0007492	0.0021552	0.595067595402299	0.0272142	0.6114606	-0.0783462	0.1327746	0.888329836190476	0.0021943	0.6518677	-0.00739	0.0117786	0.87684858761062	0.074267	0.406714	-0.1019969	0.2505309	0.758973301
ITIH2_HUMAN	Inter-alpha-trypsin inhibitor heavy chain H2	-0.0004581	0.818746	-0.0044099	0.0034936	0.918445697416974	-0.227708	0.0798092	-0.4829188	0.0275028	0.660195978378378	-0.0140921	0.2218166	-0.0368196	0.0086353	0.655810640776699	0.2084435	0.4554684	-0.343014	0.7599009	0.780549578
K1C10_HUMAN	Keratin, type I cytoskeletal 10	-0.0020018	0.1301667	-0.0046001	0.0005966	0.3305316	-0.0538591	0.3486712	-0.1669953	0.0592771	0.822383245977012	-0.0009786	0.8557035	-0.0115862	0.009629	0.94247440866426	-0.00188	0.9885962	-0.2611537	0.2573937	0.995143195
K1C13_HUMAN	Keratin, type I cytoskeletal 13	0.001474	0.4957124	-0.0027917	0.0057397	0.714201751658768	-0.0055268	0.9733946	-0.3324922	0.3214386	0.991316225913621	0.0038816	0.7779642	-0.0232757	0.0310389	0.916870313846154	0.2868851	0.2850966	-0.2416028	0.8153729	0.723071093
K1C14_HUMAN	Keratin, type I cytoskeletal 14	-0.0003222	0.9016473	-0.0054748	0.0048305	0.96175712	0.085994	0.6506502	-0.2891594	0.4611474	0.9064187543379	0.0147391	0.3612188	-0.0171092	0.0465873	0.746939497435897	-0.18607	0.6119741	-0.9106762	0.5385363	0.843732467
K1C16_HUMAN	Keratin, type I cytoskeletal 16	-0.0014977	0.6193344	-0.0074543	0.0044589	0.796295077178423	0.0398837	0.8093431	-0.2868738	0.3666411	0.931655657142857	0.0085155	0.5983654	-0.0234243	0.0404553	0.8537170359447	0.0763514	0.8291189	-0.6229316	0.7756344	0.959907279
K1C17_HUMAN	Keratin, type I cytoskeletal 17	-0.0029905	0.3658184	-0.0095093	0.0035283	0.614413224309392	-0.1655205	0.4249129	-0.5745821	0.243541	0.822383245977012	-0.0227546	0.2468983	-0.0614546	0.0159454	0.688011141818182	-0.9574203	0.0244436	-1.789449	-0.1253912	0.3910976
K1C9_HUMAN	Keratin, type I cytoskeletal 9	-0.0006808	0.6188055	-0.0033772	0.0020156	0.796295077178423	-0.0864415	0.2245061	-0.2264204	0.0535373	0.822383245977012	0.0022484	0.756348	-0.0120338	0.0165306	0.916870313846154	-0.0748097	0.5915366	-0.3495066	0.1998872	0.840313675
K22E_HUMAN	Keratin, type II cytoskeletal 2 epidermal	-0.0035904	0.0041218	-0.0060273	-0.0011534	0.0432078344827586	-0.0459032	0.3454489	-0.1416858	0.0498795	0.822383245977012	-0.0037712	0.4346909	-0.0132786	0.0057363	0.786583533333333	-0.0550579	0.6997985	-0.3364658	0.2263501	0.893860269
K2C1_HUMAN	Keratin, type II cytoskeletal 1	-0.0024167	0.137955	-0.0056176	0.0007842	0.33550656	-0.0665523	0.3910643	-0.2193434	0.0862388	0.822383245977012	0.0014087	0.8638483	-0.0147843	0.0176016	0.944639867625899	-0.1346744	0.4735243	-0.5047771	0.2354282	0.780549578
K2C4_HUMAN	Keratin, type II cytoskeletal 4	0.0014821	0.4013631	-0.0019957	0.0049599	0.651742204255319	0.229585	0.0311223	0.0210788	0.4380912	0.47305896	0.0187959	0.0454897	0.0003815	0.0372102	0.414181102702703	-0.1802476	0.4720052	-0.6738917	0.3133965	0.780549578
K2C5_HUMAN	Keratin, type II cytoskeletal 5	0.0010554	0.2887796	-0.0009025	0.0030132	0.553201450931677	0.0262883	0.5788635	-0.0670319	0.1196086	0.873674645853659	0.004936	0.2814973	-0.0040831	0.013955	0.710917099186992	0.1982292	0.1162405	-0.049628	0.4460864	0.503228671
KAD2_HUMAN	Adenylate kinase 2, mitochondrial	-0.002388	0.0025883	-0.0039294	-0.0008467	0.0327851333333333	-0.1295066	0.0173214	-0.2358746	-0.0231385	0.367412373333333	-0.0110329	0.0113857	-0.0195451	-0.0025207	0.267487261538462	0.0158382	0.8697258	-0.174519	0.2061955	0.979246827
KCRU_HUMAN	Creatine kinase U-type, mitochondrial	0.0005479	0.7313807	-0.0026084	0.0037041	0.865561054263566	0.0576462	0.6226343	-0.1739506	0.289243	0.892834090566038	0.0035648	0.710313	-0.0154153	0.022545	0.907290554621849	0.058751	0.7263473	-0.273235	0.390737	0.91622232
KLK1_HUMAN	Kallikrein-1	-0.0019541	0.0122355	-0.0034772	-0.0004309	0.0808910956521739	0.0161947	0.7485394	-0.0833724	0.1157617	0.927474987072243	-0.0012152	0.8062899	-0.0109827	0.0085523	0.929901224242424	-0.0173359	0.8558659	-0.2054589	0.1707871	0.967223917
KLK13_HUMAN	Kallikrein-13	-0.0050854	0.0338073	-0.0097761	-0.0003948	0.133756446753247	-0.1578233	0.4241416	-0.5471079	0.2314612	0.822383245977012	-0.0262263	0.0800832	-0.0556375	0.0031849	0.459345147169811	0.239267	0.4301342	-0.3586238	0.8371579	0.780549578
KLK6_HUMAN	Kallikrein-6	-0.0035032	0.0038071	-0.0058572	-0.0011492	0.0424427428571429	0.0629983	0.4271604	-0.0933733	0.21937	0.822383245977012	-0.0028534	0.6781781	-0.0164175	0.0107108	0.892494122943723	0.4128577	0.0205015	0.0645574	0.761158	0.3910976
KPRP_HUMAN	Keratinocyte proline-rich protein	-0.001121	0.3352946	-0.0034182	0.0011763	0.590961239306358	0.0178778	0.8362398	-0.153284	0.1890395	0.938069738745387	-0.004788	0.5000324	-0.0188227	0.0092467	0.795863086910995	-0.0743845	0.6304116	-0.3801875	0.2314185	0.8555586
KPYM_HUMAN	Pyruvate kinase PKM	-0.0001182	0.8651414	-0.0014904	0.001254	0.952909368115942	0.012768	0.7888874	-0.0812186	0.1067546	0.927474987072243	0.0013267	0.7420599	-0.006618	0.0092714	0.916870313846154	-0.0755231	0.3086267	-0.2215205	0.0704742	0.738759975
KV106_HUMAN	Ig kappa chain V-I region EU	-0.0016526	0.0000595	-0.0024447	-0.0008605	0.00342506666666667	-0.0320289	0.2564708	-0.0875591	0.0235014	0.822383245977012	-0.0046567	0.0730842	-0.0097537	0.0004404	0.443910337254902	0.0489444	0.3601941	-0.0563661	0.1542549	0.747560159
KV201_HUMAN	Ig kappa chain V-II region Cum	-0.0012485	0.0004944	-0.0019422	-0.0005547	0.0136634181818182	-0.0253957	0.321773	-0.0758454	0.025054	0.822383245977012	-0.0029434	0.2208956	-0.0076725	0.0017857	0.655810640776699	-0.0371796	0.4747759	-0.1396412	0.0652819	0.780549578
KV301_HUMAN	Ig kappa chain V-III region B6	-0.0010539	0.0016554	-0.0017046	-0.0004032	0.02516208	-0.0347426	0.1880507	-0.086634	0.0171488	0.820250745945946	-0.003988	0.0644264	-0.0082174	0.0002415	0.443910337254902	-0.005873	0.9125808	-0.1113221	0.099576	0.984074905
KV302_HUMAN	Ig kappa chain V-III region SIE	-0.0007109	0.0055937	-0.001211	-0.0002109	0.0548543483870968	-0.0270995	0.1844203	-0.067241	0.013042	0.820250745945946	-0.002364	0.1802115	-0.005832	0.001104	0.617635463736264	-0.0093844	0.84185	-0.1020895	0.0833208	0.962114286
KV402_HUMAN	Ig kappa chain V-IV region Len	-0.001189	0.0073237	-0.0020536	-0.0003243	0.0618445777777778	-0.0187401	0.5465771	-0.079978	0.0424979	0.873674645853659	-0.004604	0.0871556	-0.0098863	0.0006783	0.473366542857143	-0.0011398	0.9851142	-0.1215642	0.1192845	0.994932614
LCN1_HUMAN	Lipocalin-1	0.0018485	0.1264866	-0.0005278	0.0042248	0.3305316	-0.0019536	0.979697	-0.1532831	0.1493759	0.991316225913621	-0.0009859	0.8861098	-0.0145555	0.0125836	0.951175293150685	0.0473569	0.7494751	-0.2449452	0.3396591	0.921069333
LDHA_HUMAN	L-lactate dehydrogenase A chain	0.0010037	0.3315871	-0.0010318	0.0030392	0.590961239306358	0.0422715	0.696512	-0.1713895	0.2559325	0.920743831932773	0.0082079	0.2202246	-0.0049631	0.0213788	0.655810640776699	0.1647269	0.251846	-0.1181583	0.447612	0.706472294
LDHB_HUMAN	L-lactate dehydrogenase B chain	0.0060615	0.002417	0.0021896	0.0099334	0.0319464347826087	0.1722971	0.1985127	-0.0915569	0.4361512	0.820250745945946	0.0181578	0.1004323	-0.0035586	0.0398742	0.517481681355932	0.0633157	0.7697735	-0.3640778	0.4907093	0.928615651
LEG3_HUMAN	Galectin-3	0.0010423	0.0136119	0.0002171	0.0018675	0.0844493387755102	-0.0106016	0.7595108	-0.0788575	0.0576543	0.927474987072243	0.0006071	0.8383921	-0.0052599	0.0064741	0.940484126937269	0.091583	0.1427808	-0.0312082	0.2143742	0.503228671
LG3BP_HUMAN	Galectin-3-binding protein	-0.0000401	0.9570592	-0.0015092	0.0014289	0.979616150841751	-0.0245895	0.5834148	-0.1129374	0.0637584	0.873674645853659	0.0004536	0.9182549	-0.008258	0.0091652	0.952728633447099	0.0489828	0.6624222	-0.1721261	0.2700917	0.878174581
LKHA4_HUMAN	Leukotriene A-4 hydrolase	0.000557	0.4148505	-0.0007882	0.0019021	0.658275299481865	-0.0209254	0.7307034	-0.1407442	0.0988935	0.923992989211618	0.0024891	0.6085256	-0.0070868	0.0120651	0.8537170359447	0.1102128	0.2741317	-0.0880909	0.3085165	0.723071093
LMNB1_HUMAN	Lamin-B1	-0.0015069	0.0135656	-0.0026994	-0.0003145	0.0844493387755102	-0.0580757	0.1996663	-0.1471211	0.0309697	0.820250745945946	-0.00668	0.0741506	-0.0140191	0.0006591	0.443910337254902	0.000383	0.9959425	-0.1480625	0.1488284	0.9959425
LV302_HUMAN	Ig lambda chain V-III region LOI	-0.001711	0.0334285	-0.0032862	-0.0001359	0.133756446753247	-0.056152	0.4302318	-0.1963451	0.0840412	0.822383245977012	-0.0051087	0.3641223	-0.0161913	0.0059739	0.746939497435897	0.1751371	0.0497851	0.0001663	0.3501079	0.47295845
LYPD3_HUMAN	Ly6/PLAUR domain-containing protein 3	-0.0002103	0.7875541	-0.0017488	0.0013281	0.896690810486891	0.0014	0.9783295	-0.1001955	0.1029955	0.991316225913621	-0.0039799	0.3401948	-0.0121942	0.0042343	0.738708708571429	-0.0537964	0.5319735	-0.2233671	0.1157744	0.800593782
LYSC_HUMAN	Lysozyme C	0.0024234	0.0273439	0.0002741	0.0045727	0.118750651428571	0.0485074	0.3802676	-0.0603454	0.1573602	0.822383245977012	0.0045973	0.3398558	-0.0048845	0.0140791	0.738708708571429	-0.075776	0.5675904	-0.3369638	0.1854118	0.8295552
MAOM_HUMAN	NAD-dependent malic enzyme, mitochondrial	-0.0021821	0.0753154	-0.0045896	0.0002255	0.243573208510638	-0.0111307	0.9052593	-0.1956714	0.17341	0.960349558188153	-0.0078348	0.2760005	-0.0219977	0.0063281	0.710917099186992	-0.0642886	0.6730183	-0.3648106	0.2362334	0.880010366
MAOX_HUMAN	NADP-dependent malic enzyme	0.0039596	0.0346105	0.0002925	0.0076266	0.134287189873418	0.1815226	0.1252369	-0.0514349	0.4144801	0.718339954716981	0.019487	0.0709929	-0.0016989	0.040673	0.443910337254902	-0.3499809	0.2213269	-0.9142838	0.214322	0.653236676
MDHC_HUMAN	Malate dehydrogenase, cytoplasmic	-0.0000119	0.9924695	-0.0024962	0.0024724	0.99574497689769	-0.0632067	0.4042197	-0.2124589	0.0860454	0.822383245977012	-0.0053962	0.3995602	-0.0180126	0.0072202	0.752369973006135	-0.1672731	0.2589694	-0.458872	0.1243258	0.709249528
MDHM_HUMAN	Malate dehydrogenase, mitochondrial	-0.0000193	0.9886239	-0.0026876	0.0026491	0.995171078145695	-0.2100861	0.0981057	-0.4595139	0.0393417	0.685334897777778	-0.0128471	0.210003	-0.0330159	0.0073217	0.65143787755102	-0.2774643	0.1708964	-0.6760136	0.121085	0.558629092
MGA_HUMAN	Maltase-glucoamylase, intestinal	0.0021757	0.174121	-0.0009734	0.0053248	0.389211647058824	0.0810309	0.476338	-0.1433322	0.3053939	0.822871345454546	0.0159783	0.0658808	-0.0010632	0.0330197	0.443910337254902	0.4216785	0.0845692	-0.0582654	0.9016224	0.479545573
MMP8_HUMAN	Neutrophil collagenase	0.0051768	0.0006235	0.0022477	0.0081059	0.0145803076923077	0.2713225	0.0023161	0.0982517	0.4443933	0.216961	0.0271845	0.0008223	0.0114406	0.0429284	0.0598474666666667	0.1944167	0.3653576	-0.2285406	0.6173741	0.747560159
MMP9_HUMAN	Matrix metalloproteinase-9	0.0006558	0.4903695	-0.0012172	0.0025288	0.709868228571429	0.0647305	0.3218432	-0.0638851	0.1933461	0.822383245977012	0.0082887	0.1078399	-0.0018335	0.0184109	0.528763380645161	0.0796754	0.5264614	-0.1681407	0.3274915	0.800593782
MOES_HUMAN	Moesin	0.003808	0.002948	0.0013166	0.0062993	0.03584768	0.1582646	0.0467553	0.0022986	0.3142307	0.490124524137931	0.0166276	0.0096188	0.0040957	0.0291595	0.265828654545455	-0.0073396	0.9735697	-0.4440602	0.4293809	0.986550629
MTUS2_HUMAN	Microtubule-associated tumor suppressor candidate 2	0.0022682	0.1576348	-0.0008865	0.0054229	0.360308114285714	0.10478	0.2993085	-0.0938973	0.3034571	0.822383245977012	0.013813	0.0871991	-0.0020374	0.0296634	0.473366542857143	-0.1266388	0.5019915	-0.498215	0.2449375	0.794135633
MUC5B_HUMAN	Mucin-5B	-0.0005679	0.2917341	-0.0016279	0.0004921	0.553201450931677	-0.1146952	0.0098882	-0.2014713	-0.027919	0.283549090909091	-0.0084373	0.0148008	-0.0152012	-0.0016734	0.29996288	0.1136792	0.1553968	-0.0435729	0.2709313	0.524895858
MYG1_HUMAN	UPF0160 protein MYG1, mitochondrial	0.0006462	0.15423	-0.0002451	0.0015375	0.355196363636364	-0.0307826	0.3100311	-0.0904633	0.0288982	0.822383245977012	-0.0018987	0.4483682	-0.0068311	0.0030337	0.792464725581395	0.0031901	0.9562417	-0.1114098	0.1177899	0.986071176
MYH9_HUMAN	Myosin-9	-0.0002157	0.8866754	-0.0032004	0.0027691	0.958231739929329	-0.1305764	0.1014476	-0.2871268	0.0259739	0.685334897777778	-0.0146655	0.0799573	-0.0311025	0.0017716	0.459345147169811	-0.3440529	0.1041495	-0.7598248	0.0717191	0.503228671
NAMPT_HUMAN	Nicotinamide phosphoribosyltransferase	0.0027414	0.0178213	0.0004818	0.0050011	0.0952426666666667	0.1531271	0.0550507	-0.0033627	0.3096169	0.52298165	0.0148718	0.0552795	-0.0003411	0.0300846	0.442236	-0.1240089	0.5229948	-0.5071906	0.2591728	0.800593782
NDK8_HUMAN	Putative nucleoside diphosphate kinase	0.0030397	0.0163489	0.0005663	0.0055132	0.0943273309090909	0.0984139	0.2716311	-0.0778137	0.2746416	0.822383245977012	0.0081966	0.2619538	-0.0061856	0.0225788	0.7052704	-0.0067052	0.9696435	-0.3542407	0.3408302	0.986071176
NDKA_HUMAN	Nucleoside diphosphate kinase A	-0.0006937	0.7211804	-0.0045385	0.0031511	0.865561054263566	-0.108324	0.5032539	-0.4281695	0.2115216	0.835099069565217	-0.0057874	0.6478888	-0.0308484	0.0192736	0.875646193777778	0.0315449	0.9018503	-0.4745494	0.5376393	0.984074905
NGAL_HUMAN	Neutrophil gelatinase-associated lipocalin	0.0003264	0.3632202	-0.0003804	0.0010333	0.61343856	0.0505134	0.01026	0.012102	0.0889248	0.283549090909091	0.0035485	0.0276055	0.000396	0.0067009	0.329954584615385	0.0426023	0.3692641	-0.0508167	0.1360213	0.747560159
NTF2_HUMAN	Nuclear transport factor 2	-0.0000726	0.9347341	-0.0018233	0.001678	0.979616150841751	-0.0996441	0.0803528	-0.2114922	0.0122041	0.660195978378378	-0.0070302	0.175648	-0.0172425	0.003182	0.617635463736264	-0.0890878	0.4500188	-0.3216423	0.1434668	0.780549578
NUCB1_HUMAN	Nucleobindin-1	0.0039624	0.0360394	0.0002625	0.0076622	0.135258982716049	0.1039421	0.2755954	-0.0840023	0.2918864	0.822383245977012	0.0112188	0.222199	-0.0068872	0.0293248	0.655810640776699	-0.1603463	0.4908645	-0.6198927	0.2992001	0.794135633
NUCB2_HUMAN	Nucleobindin-2	0.0007575	0.5003131	-0.0014565	0.0029714	0.717430105660377	-0.0047805	0.95064	-0.1570108	0.1474498	0.988876827303754	0.0034369	0.6429595	-0.0111735	0.0180473	0.875646193777778	0.0601144	0.6757004	-0.2230767	0.3433054	0.880010366
OLFM4_HUMAN	Olfactomedin-4	-0.0003602	0.6551693	-0.0019495	0.0012292	0.816276504918033	-0.0346305	0.3998316	-0.1156275	0.0463665	0.822383245977012	-0.0034232	0.348153	-0.0106064	0.00376	0.746939497435897	-0.0891428	0.2854228	-0.2533638	0.0750782	0.723071093
PARK7_HUMAN	Protein DJ-1	0.0013191	0.3767219	-0.0016197	0.004258	0.625811243715847	-0.0354703	0.6386904	-0.1843676	0.1134271	0.894755214746544	0.0015336	0.8238702	-0.0120508	0.0151179	0.937695656296296	-0.0276578	0.8495908	-0.3151964	0.2598808	0.967223917
PDIA1_HUMAN	Protein disulfide-isomerase	0.0008467	0.0746574	-0.0000852	0.0017786	0.243573208510638	0.0285132	0.362037	-0.0330733	0.0900996	0.822383245977012	0.0033854	0.2489514	-0.0023914	0.0091622	0.688011141818182	-0.0367614	0.5720598	-0.1649499	0.0914271	0.831528739
PDIA3_HUMAN	Protein disulfide-isomerase A3	0.0046906	0.0102115	0.0011271	0.0082541	0.0739118095238095	0.1266705	0.2569863	-0.093243	0.346584	0.822383245977012	0.0138149	0.1512354	-0.0051051	0.0327349	0.57469452	0.1377102	0.5744113	-0.3456242	0.6210447	0.831528739
PEBP1_HUMAN	Phosphatidylethanolamine-binding protein 1	-0.000144	0.6312734	-0.0007351	0.0004471	0.796295077178423	-0.0058982	0.7694265	-0.0455569	0.0337605	0.927474987072243	-0.0014555	0.3996713	-0.0048584	0.0019475	0.752369973006135	0.0521869	0.2113877	-0.0299343	0.134308	0.630018243
PERL_HUMAN	Lactoperoxidase	0.0001875	0.8035458	-0.0012982	0.0016733	0.911484788059701	-0.0272161	0.5625847	-0.1198251	0.0653929	0.873674645853659	0.0024798	0.5735761	-0.0062017	0.0111613	0.8474456	0.0627815	0.5116783	-0.125682	0.251245	0.794135633
PERM_HUMAN	Myeloperoxidase	0.0048933	0.0096525	0.0012049	0.0085817	0.071569756097561	0.1675463	0.1966546	-0.0877009	0.4227934	0.820250745945946	0.0186349	0.072832	-0.0017462	0.039016	0.443910337254902	0.139909	0.6061649	-0.3951088	0.6749268	0.843732467
PGAM1_HUMAN	Phosphoglycerate mutase 1	0.0017791	0.130473	-0.0005321	0.0040903	0.3305316	-0.0557001	0.5233916	-0.22766	0.1162598	0.86005971027027	-0.0016	0.8328218	-0.016541	0.013341	0.937695656296296	-0.1533345	0.248526	-0.414753	0.1080839	0.706472294
PGK1_HUMAN	Phosphoglycerate kinase 1	0.0001062	0.956535	-0.003737	0.0039494	0.979616150841751	-0.2006421	0.1859527	-0.4990081	0.0977239	0.820250745945946	-0.0114657	0.3698447	-0.036653	0.0137216	0.746939497435897	-0.104091	0.6773764	-0.5974786	0.3892967	0.880010366
PGM2_HUMAN	Phosphoglucomutase-2	0.0014765	0.3969369	-0.001964	0.0049171	0.651742204255319	-0.2153319	0.0532558	-0.433738	0.0030741	0.522250425806452	-0.0087929	0.3738559	-0.028307	0.0107212	0.746939497435897	-0.2708203	0.3203706	-0.8084556	0.2668151	0.747560159
PGRP1_HUMAN	Peptidoglycan recognition protein 1	0.0054039	0.0000203	0.0029717	0.0078362	0.0015428	0.2117216	0.0181289	0.0365648	0.3868785	0.367412373333333	0.0187997	0.0078396	0.0050084	0.0325911	0.23832384	0.186035	0.3111122	-0.1754561	0.5475261	0.738891475
PIGR_HUMAN	Polymeric immunoglobulin receptor	-0.0014387	0.0094231	-0.0025201	-0.0003573	0.071569756097561	-0.0004439	0.9899595	-0.0699699	0.0690822	0.994903007260726	-0.0010769	0.7279721	-0.0071788	0.005025	0.916870313846154	0.0290163	0.689917	-0.1143108	0.1723433	0.884956827
PIP_HUMAN	Prolactin-inducible protein	-0.0012378	0.1023208	-0.0027255	0.0002498	0.296243078095238	-0.0337536	0.4975058	-0.1317596	0.0642524	0.835099069565217	-0.0012527	0.7667931	-0.0095779	0.0070725	0.916870313846154	0.0092885	0.9250584	-0.1853567	0.2039337	0.984074905
PLMN_HUMAN	Plasminogen	0.0014883	0.4147224	-0.0021158	0.0050925	0.658275299481865	-0.0840281	0.5891556	-0.3916117	0.2235556	0.873674645853659	0.0078983	0.5129459	-0.0159591	0.0317556	0.799669505641026	0.3844776	0.0774654	-0.043079	0.8120341	0.479545573
PLSL_HUMAN	Plastin-2	-0.0009049	0.1881364	-0.0022568	0.0004469	0.414445402898551	-0.0321877	0.4392245	-0.1141414	0.0497661	0.822383245977012	-0.0023387	0.5292621	-0.0096618	0.0049845	0.809440635175879	0.0984723	0.3015186	-0.0891032	0.2860479	0.727473448
PNPH_HUMAN	Purine nucleoside phosphorylase	0.0026172	0.0410444	0.0001077	0.0051267	0.1481848	0.0962986	0.1754831	-0.0434316	0.2360287	0.820250745945946	0.0152362	0.0212895	0.0022966	0.0281758	0.323615238095238	0.1404853	0.3691447	-0.1674962	0.4484668	0.747560159
PPIA_HUMAN	Peptidyl-prolyl cis-trans isomerase A	0.0001407	0.8819693	-0.0017272	0.0020086	0.958231739929329	-0.0630165	0.3883708	-0.2068646	0.0808317	0.822383245977012	-0.0006832	0.9136289	-0.013099	0.0117326	0.951175293150685	-0.0770316	0.4736287	-0.2887681	0.1347049	0.780549578
PRDX1_HUMAN	Peroxiredoxin-1	0.0004814	0.3684625	-0.0005724	0.0015351	0.615453846153846	-0.0065259	0.8480718	-0.073668	0.0606162	0.944372993406594	0.00000332	0.9990146	-0.0053002	0.0053069	0.9990146	-0.1152941	0.0319298	-0.220509	-0.0100791	0.422028661
PRDX2_HUMAN	Peroxiredoxin-2	-0.0005941	0.5163859	-0.0023979	0.0012096	0.723416191705069	-0.1025585	0.1093376	-0.2283397	0.0232227	0.697658466666667	-0.0061964	0.3683731	-0.0197593	0.0073666	0.746939497435897	-0.0202509	0.8860309	-0.2987699	0.2582682	0.984074905
PRDX4_HUMAN	Peroxiredoxin-4	-0.0021059	0.0062239	-0.0036065	-0.0006053	0.05912705	-0.1053047	0.172738	-0.2571264	0.0465171	0.820250745945946	-0.0093285	0.1255196	-0.0212894	0.0026324	0.537436033802817	0.0028439	0.9611626	-0.1122777	0.1179655	0.986071176
PRDX5_HUMAN	Peroxiredoxin-5, mitochondrial	0.0025746	0.0168443	0.0004697	0.0046795	0.0943273309090909	0.0581422	0.4257171	-0.0856582	0.2019426	0.822383245977012	0.0082913	0.1963713	-0.0043308	0.0209134	0.638450127659574	0.168329	0.3803937	-0.2096417	0.5462998	0.753311803
PRDX6_HUMAN	Peroxiredoxin-6	-0.0020122	0.3479758	-0.0062335	0.0022092	0.604483675428571	-0.0965199	0.4647732	-0.3566289	0.163589	0.822383245977012	-0.0080888	0.5370369	-0.0339085	0.0177309	0.812234913432836	-0.3627043	0.2087886	-0.9302665	0.2048579	0.628433014
PROF1_HUMAN	Profilin-1	0.0012443	0.0280174	0.0001359	0.0023527	0.119961825352113	0.0812702	0.0465961	0.0012389	0.1613016	0.490124524137931	0.0088256	0.0114386	0.0020118	0.0156395	0.267487261538462	0.084487	0.2837667	-0.0706172	0.2395913	0.723071093
PRR27_HUMAN	Proline-rich protein 27	0.0001829	0.8768716	-0.0021447	0.0025106	0.958231739929329	0.1364708	0.0974764	-0.025201	0.2981426	0.685334897777778	0.0095152	0.1708483	-0.0041435	0.023174	0.611197007058824	-0.0333029	0.8304461	-0.3398961	0.2732902	0.959907279
PRS27_HUMAN	Serine protease 27	-0.0024063	0.0356737	-0.0046492	-0.0001633	0.135258982716049	-0.0183152	0.8023645	-0.1626612	0.1260309	0.927474987072243	-0.0080277	0.2165544	-0.0208102	0.0047549	0.655810640776699	-0.1654567	0.2694929	-0.4604465	0.1295331	0.723071093
PRTN3_HUMAN	Myeloblastin	0.0049464	0.0001567	0.002426	0.0074668	0.0059546	0.121495	0.2416932	-0.0827312	0.3257212	0.822383245977012	0.0202323	0.0041607	0.0064948	0.0339698	0.1730292	0.5445288	0.0046361	0.1701811	0.9188765	0.1761718
PSA_HUMAN	Puromycin-sensitive aminopeptidase	-0.0013996	0.4406073	-0.0049862	0.002187	0.679921924873096	-0.2354864	0.0348502	-0.4538772	-0.0170956	0.490124524137931	-0.023554	0.0251709	-0.0441131	-0.0029949	0.329954584615385	-0.0999516	0.7853319	-0.8261074	0.6262041	0.939924794
PSA5_HUMAN	Proteasome subunit alpha type-5	0.0012671	0.4472572	-0.002023	0.0045571	0.686697923232323	-0.0434137	0.7846738	-0.3572987	0.2704713	0.927474987072243	-0.0069989	0.6555499	-0.0379869	0.0239891	0.877917046696035	0.0314549	0.935412	-0.7354497	0.7983596	0.986071176
PTGR1_HUMAN	Prostaglandin reductase 1	-0.0000466	0.9529988	-0.0016034	0.0015103	0.979616150841751	-0.0463873	0.2653255	-0.1283249	0.0355503	0.822383245977012	0.0004481	0.9013864	-0.00668	0.0075761	0.951175293150685	0.028216	0.7517608	-0.1475896	0.2040216	0.921069333
PYGL_HUMAN	Glycogen phosphorylase, liver form	0.0003225	0.8920381	-0.0043651	0.0050102	0.958231739929329	0.0379245	0.7866368	-0.2384323	0.3142812	0.927474987072243	0.0027634	0.8283275	-0.0223735	0.0279003	0.937695656296296	0.4537989	0.0901108	-0.0718556	0.9794534	0.479545573
RAB7A_HUMAN	Ras-related protein Rab-7a	0.0006875	0.1458303	-0.0002414	0.0016164	0.347677258914729	0.0219963	0.5507047	-0.0506291	0.0946217	0.873674645853659	0.0022473	0.4936474	-0.0042197	0.0087144	0.795863086910995	0.1437519	0.0678488	-0.010662	0.2981657	0.479545573
RABP2_HUMAN	Cellular retinoic acid-binding protein 2	0.0000221	0.9738753	-0.0013062	0.0013504	0.98409092358804	0.0298466	0.5632624	-0.0718962	0.1315894	0.873674645853659	0.0018807	0.644766	-0.006158	0.0099193	0.875646193777778	0.1064732	0.1245362	-0.0296912	0.2426376	0.503228671
RD23B_HUMAN	UV excision repair protein RAD23 homolog B	0.0010693	0.3322945	-0.0011018	0.0032404	0.590961239306358	0.0671484	0.453643	-0.1093387	0.2436356	0.822383245977012	-0.002837	0.7346244	-0.0193315	0.0136575	0.916870313846154	-0.1336531	0.4569491	-0.4875253	0.2202191	0.780549578
RHOA_HUMAN	Transforming protein RhoA	0.0015155	0.4313385	-0.0022812	0.0053122	0.672445661538462	-0.032084	0.8023879	-0.2850817	0.2209136	0.927474987072243	-0.0014217	0.9021921	-0.0242527	0.0214094	0.951175293150685	0.1162933	0.597473	-0.3181525	0.5507392	0.840887926
RNT2_HUMAN	Ribonuclease T2	-0.0019818	0.1761453	-0.0048675	0.0009038	0.39086256350365	-0.1318604	0.2446631	-0.3553585	0.0916377	0.822383245977012	-0.0000455	0.9960096	-0.018052	0.017961	0.9990146	-0.0729474	0.7634332	-0.55236	0.4064651	0.924636226
ROA2_HUMAN	Heterogeneous nuclear ribonucleoproteins A2/B1	-0.0020001	0.0163633	-0.0036284	-0.0003719	0.0943273309090909	-0.0019725	0.9707657	-0.1080666	0.1041216	0.991316225913621	0.0013213	0.7660683	-0.0074317	0.0100743	0.916870313846154	0.1086705	0.4321689	-0.1637895	0.3811304	0.780549578
RPE_HUMAN	Ribulose-phosphate 3-epimerase	-0.0034484	0.0069652	-0.0059395	-0.0009574	0.0604977371428571	-0.175965	0.0416425	-0.3451864	-0.0067436	0.490124524137931	-0.0182969	0.0207029	-0.0337617	-0.0028321	0.323615238095238	-0.3354309	0.0413595	-0.6575531	-0.0133087	0.462982566
RS11_HUMAN	40S ribosomal protein S11	-0.0014859	0.1524707	-0.0035268	0.000555	0.355196363636364	-0.0575053	0.3986267	-0.1916715	0.0766609	0.822383245977012	-0.0038836	0.5217527	-0.0158273	0.00806	0.805141222335025	0.1571646	0.1977078	-0.0827704	0.3970995	0.619620322
S10A7_HUMAN	Protein S100-A7	0.0005171	0.7856886	-0.0032398	0.0042741	0.896690810486891	0.1484435	0.1898947	-0.074483	0.37137	0.820250745945946	0.0097693	0.3352559	-0.0102226	0.0297612	0.738534736231884	-0.1393423	0.5400537	-0.5882845	0.3095999	0.805478695
S10A8_HUMAN	Protein S100-A8	0.0020608	0.0709242	-0.0001777	0.0042993	0.236933591208791	0.0404898	0.5015329	-0.0781855	0.159165	0.835099069565217	0.0072804	0.2065674	-0.0040548	0.0186157	0.650313039175258	0.1366039	0.3195868	-0.1335395	0.4067474	0.747560159
S10A9_HUMAN	Protein S100-A9	0.002349	0.0543161	-0.000044	0.004742	0.185529150561798	0.0264478	0.6644006	-0.0936846	0.1465802	0.907355888789238	0.0054755	0.3780543	-0.0067548	0.0177058	0.746939497435897	0.0525192	0.6644084	-0.1860418	0.2910802	0.878174581
S10AB_HUMAN	Protein S100-A11	0.0018527	0.0762423	-0.0001977	0.0039032	0.24397536	0.0865503	0.2780382	-0.0704814	0.2435821	0.822383245977012	0.0080496	0.2249852	-0.0050007	0.0210999	0.657202544761905	0.0761469	0.6030239	-0.2124249	0.3647186	0.843732467
SAHH_HUMAN	Adenosylhomocysteinase	0.0043315	0.1281977	-0.0012712	0.0099342	0.3305316	0.1757779	0.3838502	-0.2229949	0.5745506	0.822383245977012	0.0067344	0.6990916	-0.0277374	0.0412061	0.902692854008439	-0.5912408	0.0728057	-1.238199	0.0557169	0.479545573
SAMP_HUMAN	Serum amyloid P-component	0.0032086	0.0203586	0.0005051	0.0059121	0.0995445587301587	-0.0298352	0.6704405	-0.1681623	0.1084919	0.908755441777778	0.0059423	0.3630744	-0.006933	0.0188176	0.746939497435897	0.0571582	0.7911565	-0.3687887	0.4831052	0.943182651
SAP_HUMAN	Proactivator polypeptide	0.0009674	0.4219798	-0.001406	0.0033409	0.661246696907216	0.0230423	0.7208455	-0.1040987	0.1501832	0.920743831932773	0.0077559	0.1414332	-0.0026096	0.0181214	0.558385620779221	0.2945049	0.0441661	0.0077855	0.5812243	0.462982566
SBSN_HUMAN	Suprabasin	-0.0037087	0.0093395	-0.0064929	-0.0009246	0.071569756097561	-0.1139953	0.2183471	-0.2961414	0.0681509	0.822383245977012	-0.0216303	0.0073792	-0.0373743	-0.0058864	0.23832384	-0.1942652	0.2989923	-0.562395	0.1738648	0.727473448
SH3L1_HUMAN	SH3 domain-binding glutamic acid-rich-like protein	0.0007005	0.2822645	-0.0005815	0.0019826	0.553201450931677	0.061999	0.1753794	-0.027942	0.1519399	0.820250745945946	0.002483	0.5100209	-0.0049416	0.0099076	0.799669505641026	-0.1465804	0.1433581	-0.3433987	0.050238	0.503228671
SH3L3_HUMAN	SH3 domain-binding glutamic acid-rich-like protein 3	-0.0002676	0.7207604	-0.0017435	0.0012083	0.865561054263566	-0.0155309	0.7325076	-0.105113	0.0740513	0.923992989211618	-0.0019018	0.662984	-0.0105044	0.0067007	0.883978666666667	-0.0766854	0.3496235	-0.2381301	0.0847593	0.747560159
SMR3B_HUMAN	Submaxillary gland androgen-regulated protein 3B	-0.0017817	0.5069003	-0.0070701	0.0035067	0.71962697037037	0.1982779	0.27714	-0.1607298	0.5572855	0.822383245977012	0.0081493	0.6093967	-0.0232784	0.0395769	0.8537170359447	-0.2725385	0.4517674	-0.9858834	0.4408065	0.780549578
SODC_HUMAN	Superoxide dismutase [Cu-Zn]	0.0001281	0.895956	-0.0018044	0.0020607	0.959051492957746	0.0071612	0.9174243	-0.1290577	0.14338	0.96647606366782	-0.0003977	0.9438731	-0.0115392	0.0107438	0.972669228474576	-0.0682059	0.5180942	-0.2762022	0.1397904	0.799495618
SPB10_HUMAN	Serpin B10	-0.0015509	0.0039092	-0.0025973	-0.0005044	0.0424427428571429	-0.0126334	0.7161022	-0.0810957	0.0558289	0.920743831932773	-0.0029111	0.3565544	-0.0091274	0.0033052	0.746939497435897	0.0069333	0.9290444	-0.1465432	0.1604098	0.984074905
SPB13_HUMAN	Serpin B13	-0.0002479	0.6962144	-0.001499	0.0010033	0.856879261538462	-0.049072	0.240287	-0.1312798	0.0331359	0.822383245977012	-0.0045897	0.1836587	-0.0113766	0.0021971	0.617635463736264	-0.1852401	0.0606462	-0.3788574	0.0083772	0.479545573
SPB3_HUMAN	Serpin B3	-0.0009015	0.2119805	-0.002322	0.000519	0.452926836363636	-0.0461675	0.2106107	-0.1186925	0.0263575	0.822383245977012	-0.0078346	0.0222306	-0.0145367	-0.0011324	0.323615238095238	-0.091134	0.3005362	-0.2643776	0.0821095	0.727473448
SPB4_HUMAN	Serpin B4	-0.0010772	0.5420194	-0.0045607	0.0024063	0.742224763963964	0.0385897	0.7196246	-0.1734839	0.2506633	0.920743831932773	-0.0030376	0.7819971	-0.0246943	0.0186192	0.916870313846154	-0.2119277	0.3441071	-0.6532354	0.22938	0.747560159
SPB5_HUMAN	Serpin B5	0.0034984	0.00000126	0.0021244	0.0048724	0.00038304	0.1203652	0.0247778	0.0154625	0.2252679	0.443085364705882	0.0159653	0.0002979	0.0074331	0.0244975	0.0452808	0.149302	0.1208641	-0.0397518	0.3383558	0.503228671
SPB6_HUMAN	Serpin B6	-0.0033804	0.017858	-0.0061703	-0.0005905	0.0952426666666667	-0.0345917	0.5319515	-0.1436251	0.0744417	0.869426107526882	-0.0030742	0.5928252	-0.0144018	0.0082534	0.8537170359447	-0.076211	0.6133713	-0.3734276	0.2210056	0.843732467
SPR1A_HUMAN	Cornifin-A	-0.0018711	0.0206293	-0.0034519	-0.0002903	0.0995445587301587	0.0151351	0.7765029	-0.0899467	0.1202169	0.927474987072243	-0.0069745	0.0595613	-0.0142332	0.0002843	0.443910337254902	-0.2057575	0.0617106	-0.4217147	0.0101997	0.479545573
SPR1B_HUMAN	Cornifin-B	-0.0018367	0.0012622	-0.0029423	-0.0007312	0.0225711058823529	0.0419419	0.2492343	-0.0296703	0.113554	0.822383245977012	-0.0021039	0.5117891	-0.0084213	0.0042135	0.799669505641026	-0.0331489	0.6569842	-0.1802468	0.1139491	0.875978933
SPR2G_HUMAN	Small proline-rich protein 2G	0.0012175	0.6358468	-0.0038589	0.006294	0.798749699173554	0.1276347	0.3534957	-0.1436055	0.398875	0.822383245977012	0.0090303	0.4034089	-0.0122867	0.0303473	0.752369973006135	0.3539183	0.1681057	-0.1513254	0.859162	0.555479704
SPRL1_HUMAN	SPARC-like protein 1	-0.0017629	0.0110661	-0.0031176	-0.0004082	0.0782347534883721	-0.0810328	0.174436	-0.1983255	0.0362599	0.820250745945946	-0.0081737	0.0849447	-0.0174853	0.0011379	0.473366542857143	0.0049044	0.958142	-0.1792872	0.1890959	0.986071176
SPRR3_HUMAN	Small proline-rich protein 3	-0.0005774	0.4572999	-0.0021073	0.0009525	0.693902989054726	0.0568073	0.2852969	-0.0478145	0.1614291	0.822383245977012	-0.000221	0.9620075	-0.009367	0.008925	0.982123516778523	-0.1386214	0.1783404	-0.3411015	0.0638587	0.576760443
SPTB2_HUMAN	Spectrin beta chain, non-erythrocytic 1	-0.0015916	0.1153345	-0.0035782	0.000395	0.319805236363636	-0.1182868	0.1006903	-0.2598557	0.0232821	0.685334897777778	-0.0104371	0.1149802	-0.0234518	0.0025776	0.530807694117647	-0.0617055	0.6399679	-0.3222058	0.1987947	0.86466774
TAGL2_HUMAN	Transgelin-2	-0.0006798	0.2967926	-0.0019622	0.0006026	0.554728196319018	0.0049415	0.9066458	-0.0781261	0.0880091	0.960349558188153	-0.0017761	0.6686347	-0.009954	0.0064019	0.887619863755459	-0.2009899	0.0598248	-0.4103918	0.008412	0.479545573
TALDO_HUMAN	Transaldolase	0.0012262	0.0291307	0.0001261	0.0023263	0.121311408219178	0.0793195	0.039878	0.0037116	0.1549274	0.490124524137931	0.0044309	0.1661214	-0.0018584	0.0107203	0.608444645783133	0.039194	0.6250512	-0.1188384	0.1972263	0.852087735
TBB3_HUMAN	Tubulin beta-3 chain	0.0014497	0.2864333	-0.0012303	0.0041297	0.553201450931677	0.072675	0.4510374	-0.1175658	0.2629158	0.822383245977012	0.0065521	0.3289301	-0.0066786	0.0197827	0.730034697810219	-0.154237	0.3713071	-0.4944454	0.1859715	0.747560159
TCO1_HUMAN	Transcobalamin-1	-0.0008151	0.1355942	-0.0018882	0.0002579	0.332424490322581	0.01929	0.607438	-0.0546963	0.0932764	0.887794	0.0013211	0.7036462	-0.0055233	0.0081655	0.902692854008439	0.0098716	0.8931127	-0.1349431	0.1546864	0.984074905
TCTP_HUMAN	Translationally-controlled tumor protein	-0.0018789	0.1608101	-0.0045134	0.0007555	0.364822913432836	-0.0997644	0.4675913	-0.3704757	0.1709469	0.822383245977012	-0.0095581	0.3699261	-0.0305605	0.0114444	0.746939497435897	-0.3698822	0.0822586	-0.7876553	0.047891	0.479545573
TFF3_HUMAN	Trefoil factor 3	-0.0014508	0.0828579	-0.0030923	0.0001908	0.256395135353535	-0.0384235	0.5934702	-0.1802477	0.1034007	0.875800683495146	-0.0055992	0.2787402	-0.0157712	0.0045728	0.710917099186992	0.0829677	0.4030409	-0.1124095	0.2783448	0.758973301
TGM3_HUMAN	Protein-glutamine gamma-glutamyltransferase E	0.0004108	0.7077669	-0.0017491	0.0025707	0.864100954216868	-0.0762118	0.2647262	-0.210671	0.0582473	0.822383245977012	-0.0060491	0.3832979	-0.0197117	0.0076134	0.746939497435897	-0.1199427	0.4916334	-0.4635228	0.2236374	0.794135633
THIO_HUMAN	Thioredoxin	-0.0009397	0.0265186	-0.0017686	-0.0001109	0.118553741176471	-0.0193632	0.5054547	-0.0766414	0.0379149	0.835099069565217	-0.0051291	0.0315238	-0.0097985	-0.0004597	0.3422584	-0.2044335	0.0008534	-0.3232833	-0.0855837	0.086477867
TIMP1_HUMAN	Metalloproteinase inhibitor 1	0.0002893	0.6857156	-0.0011196	0.0016982	0.847388383739837	0.0107884	0.7987006	-0.0725951	0.0941719	0.927474987072243	-0.0000925	0.9804491	-0.0075364	0.0073513	0.993435944186047	0.0511065	0.4731997	-0.0892418	0.1914549	0.780549578
TITIN_HUMAN	Titin	-0.000326	0.8607304	-0.0039917	0.0033397	0.951498333090909	-0.011323	0.9308252	-0.268683	0.246037	0.975761588965517	0.0030748	0.7415225	-0.0153151	0.0214648	0.916870313846154	0.2690069	0.2031331	-0.1468724	0.6848862	0.628433014
TKT_HUMAN	Transketolase	0.0024515	0.0069133	0.0006817	0.0042213	0.0604977371428571	-0.0032797	0.9671373	-0.1601998	0.1536403	0.991316225913621	0.0064816	0.2858638	-0.0054696	0.0184327	0.710917099186992	0.1864676	0.1545379	-0.0709332	0.4438684	0.524895858
TM11D_HUMAN	Transmembrane protease serine 11D	0.0001523	0.9408291	-0.0038995	0.004204	0.979616150841751	-0.1113048	0.3740925	-0.358219	0.1356094	0.822383245977012	-0.0026323	0.7829154	-0.0214964	0.0162319	0.916870313846154	0.0738522	0.748462	-0.3808693	0.5285736	0.921069333
TM11E_HUMAN	Transmembrane protease serine 11E	0.0010037	0.6303205	-0.0031098	0.0051173	0.796295077178423	0.0933819	0.4959159	-0.1769946	0.3637584	0.835099069565217	0.0038454	0.7421234	-0.0192096	0.0269004	0.916870313846154	-0.0125107	0.9598441	-0.5027928	0.4777714	0.986071176
TPIS_HUMAN	Triosephosphate isomerase	0.0003953	0.5329105	-0.0008537	0.0016444	0.736385418181818	-0.0345998	0.4954065	-0.1345732	0.0653737	0.835099069565217	-0.002158	0.6067665	-0.0104193	0.0061034	0.8537170359447	-0.1507127	0.1466559	-0.3547537	0.0533284	0.506629473
TRFE_HUMAN	Serotransferrin	0.0004847	0.3347706	-0.0005045	0.0014738	0.590961239306358	0.0081185	0.7830502	-0.0499945	0.0662314	0.927474987072243	0.0005072	0.8241723	-0.0039921	0.0050065	0.937695656296296	0.1014608	0.1365346	-0.0324309	0.2353524	0.503228671
TRFL_HUMAN	Lactotransferrin	0.0008844	0.1475341	-0.0003156	0.0020844	0.347677258914729	0.0339236	0.3817098	-0.0424339	0.110281	0.822383245977012	0.004494	0.2065656	-0.0025029	0.0114909	0.650313039175258	0.1462892	0.0438499	0.0040793	0.288499	0.462982566
TTHY_HUMAN	Transthyretin	0.0010097	0.1344353	-0.0003156	0.002335	0.332424490322581	0.0169468	0.6319957	-0.0527806	0.0866742	0.894755214746544	0.0022848	0.4942481	-0.0042991	0.0088686	0.795863086910995	0.1509565	0.0786677	-0.0174851	0.3193981	0.479545573
TXD17_HUMAN	Thioredoxin domain-containing protein 17	-0.0005157	0.6170169	-0.0025484	0.0015169	0.796295077178423	0.032645	0.5843416	-0.0849583	0.1502483	0.873674645853659	-0.0000436	0.9932348	-0.0101876	0.0101003	0.9990146	-0.0746731	0.5077928	-0.2968316	0.1474854	0.794135633
UB2V1_HUMAN	Ubiquitin-conjugating enzyme E2 variant 1	0.0005305	0.2903777	-0.0004569	0.0015179	0.553201450931677	0.0069488	0.8672837	-0.0750141	0.0889117	0.95182037833935	0.0020471	0.5568404	-0.0048173	0.0089115	0.833889071921182	0.0135518	0.8398391	-0.1186182	0.1457218	0.962114286
UBA1_HUMAN	Ubiquitin-like modifier-activating enzyme 1	-0.0006232	0.6503791	-0.0033365	0.0020902	0.813642989300412	0.0823694	0.4019787	-0.1114066	0.2761454	0.822383245977012	0.006997	0.46258	-0.0117882	0.0257821	0.795863086910995	0.5394595	0.0001003	0.2734312	0.8054878	0.0304912
UTER_HUMAN	Uteroglobin	-0.0034514	0.4168341	-0.0118807	0.0049779	0.658275299481865	-0.1332666	0.6347162	-0.6903715	0.4238383	0.894755214746544	-0.0013384	0.9627395	-0.058287	0.0556101	0.982123516778523	0.2923127	0.4750055	-0.5195463	1.104172	0.780549578
VIME_HUMAN	Vimentin	0.0028434	0.0197056	0.0004592	0.0052275	0.0995445587301587	0.1266614	0.2312135	-0.0814404	0.3347632	0.822383245977012	0.0088554	0.3121951	-0.008391	0.0261018	0.7135888	0.0325668	0.8198627	-0.2493229	0.3144565	0.959907279
VP13C_HUMAN	Vacuolar protein sorting-associated protein 13C	0.0006896	0.3355782	-0.0007202	0.0020994	0.590961239306358	0.0281828	0.54167	-0.0627977	0.1191634	0.873674645853659	0.0049215	0.2325104	-0.003187	0.01303	0.666822279245283	-0.0258808	0.7480756	-0.1847017	0.13294	0.921069333
VTDB_HUMAN	Vitamin D-binding protein	0.0015082	0.0036552	0.0004981	0.0025183	0.0424427428571429	-0.0014321	0.9677073	-0.0711619	0.0682977	0.991316225913621	0.0030356	0.3082388	-0.002828	0.0088992	0.7135888	0.1496805	0.0489794	0.0006773	0.2986838	0.47295845
WFDC2_HUMAN	WAP four-disulfide core domain protein 2	-0.0005981	0.4030511	-0.0020067	0.0008104	0.651742204255319	0.0364549	0.409066	-0.0505024	0.1234122	0.822383245977012	0.0030732	0.4452046	-0.0048549	0.0110013	0.791950577777778	0.0568603	0.5458178	-0.1285937	0.2423143	0.805478695
ZA2G_HUMAN	Zinc-alpha-2-glycoprotein	-0.0006872	0.1085576	-0.0015281	0.0001537	0.308425330841122	-0.0215728	0.4442659	-0.0771108	0.0339652	0.822383245977012	-0.0020514	0.4227713	-0.0070909	0.0029881	0.774231778313253	-0.0639201	0.3369597	-0.194963	0.0671227	0.747560159
ZG16B_HUMAN	Zymogen granule protein 16 homolog B	0.0001017	0.9268855	-0.0020834	0.0022869	0.979616150841751	-0.089844	0.2303804	-0.237188	0.0574999	0.822383245977012	-0.0044657	0.4932887	-0.0173057	0.0083743	0.795863086910995	-0.1308382	0.3880545	-0.4293041	0.1676276	0.758973301

## Sheet: Sub-study I significant results
Entry name	Protein name	β (95% CI)	q value
%BOP
UBA1	Ubiquitin-like modifier-activating enzyme 1	0.5395 (0.2734; 0.8055)	0.0305
A1AT	Alpha-1-antitrypsin	0.2420 (0.1143; 0.3696)	0.0379
THIO	Thioredoxin	-0.2044 (-0.3233; -0.0865)	0.0865
Number of sites with PD≥4mm
MMP8	Neutrophil collagenase	0.0272 (0.0114; 0.0429)	0.0598
CALR	Calreticulin	0.0226 (0.0093; 0.0359)	0.0598
A2MG	Alpha-2-macroglobulin	0.0175 (0.0078; 0.0273)	0.0496
SPB5	Serpin B5	0.0160 (0.0074; 0.0245)	0.0453
AHNAK	Neuroblast differentiation-associated protein AHNAK	0.0152 (0.0061; 0.0242)	0.0598
A1AT	Alpha-1-antitrypsin	0.0111 (0.0055; 0.0167)	0.0372
mean PD
A1AT	Alpha-1-antitrypsin	0.1372 (0.0702; 0.2043)	0.0247
Cumulative PD
ATP5F1B	ATP synthase subunit beta. mitochondrial	0.0120 (0.0058; 0.0182)	0.0072
ACTN4	Alpha-actinin-4	0.0064 (0.0028; 0.0101)	0.0146
H2B1K	Histone H2B type 1-K	0.0065 (0.0026; 0.0106)	0.0229
CAP7	Azurocidin	0.0064 (0.0036; 0.0093)	0.0014
DEF1	Neutrophil defensin 1	0.0058 (0.0033; 0.0084)	0.0014
HK3	Hexokinase-3	0.0057 (0.0021; 0.0093)	0.0299
LDHB	L-lactate dehydrogenase B chain	0.0061 (0.0022; 0.099)	0.0319
1433B	14-3-3 protein beta/alpha	0.0051 (0.0020; 0.0081)	0.0229
ARPC2	Actin-related protein 2/3 complex subunit 2	0.0053 (0.0024; 0.0082)	0.0132
GDIR2	Rho GDP-dissociation inhibitor 2	0.0052 (0.0021; 0.0083)	0.0205
H4	Histone H4	0.0052 (0.0009; 0.0094)	0.0943
MMP8	Neutrophil collagenase	0.0052 (0.0022; 0.0081)	0.0598
PDIA3	Protein disulfide-isomerase A3	0.0047 (0.0011; 0.0083)	0.0739
PERM	Myeloperoxidase	0.0049 (0.0012; 0.0086)	0.0715
PRTN3	Myeloblastin	0.0049 (0.0024; 0.0075)	0.0059
PGRP1	Peptidoglycan recognition protein 1	0.0054 (0.0030; 0.0078)	0.0015
ELNE	Neutrophil elastase	0.0041 (0.0018; 0.0065)	0.0146
MOES	Moesin	0.0038 (0.0013; 0.0063)	0.0358
A2MG	Alpha-2-macroglobulin	0.0035 (0.0018; 0.0052)	0.0034
ALDH2	Aldehyde dehydrogenase. mitochondrial	0.0030 (0.0005; 0.0056)	0.0995
NAMPT	Nicotinamide phosphoribosyltransferase	0.0027 (0.0005; 0.0050)	0.0952
NDK8	Putative nucleoside diphosphate kinase	0.0030 (0.0006; 0.0055)	0.0943
PRDX5	Peroxiredoxin-5. mitochondrial	0.0026 (0.0005; 0.0047)	0.0943
SAMP	Serum amyloid P-component	0.0032 (0.0005; 0.0059)	0.0995
SPB5	Serpin B5	0.0035 (0.0021; 0.0049)	0.0003
VIME	Vimentin	0.0028 (0.0005; 0.0052)	0.0995
A1AT	Alpha-1-antitrypsin	0.0020 (0.0010; 0.0030)	0.0037
A1BG	Alpha-1B-glycoprotein	0.0019 (0.0004; 0.0035)	0.0943
CAPG	Macrophage-capping protein	0.0021 (0.0006; 0.0036)	0.0591
FIBA	Fibrinogen alpha chain [Cleaved into: Fibrinopeptide A; Fibrinogen alpha chain]	0.0025 (0.0005; 0.0044)	0.0809
FRYL	Protein furry homolog-like	0.0021 (0.0005; 0.0038)	0.0815
HBB	Haemoglobin subunit beta	0.0018 (0.0005; 0.0031)	0.0655
TKT	Transketolase	0.0025 (0.0007; 0.0042)	0.0605
VTDB	Vitamin D-binding protein	0.0015 (0.0005; 0.0025)	0.0424
COF1	Cofilin-1	0.0010 (0.0002; 0.0019)	0.0995
LEG3	Galectin-3	0.0010 (0.0002; 0.0019)	0.0844
DSC2	Desmocollin-2	-0.0015 (-0.0025; -0.0004)	0.0541
IGJ	Immunoglobulin J chain	-0.0014 (-0.0024; -0.0004)	0.0659
IGKC	Immunoglobulin kappa constant	-0.0014 (-0.0022; -0.0006)	0.0203
KV201	Ig kappa chain V-II region Cum	-0.0012 (-0.0019; -0.0006)	0.0137
KV301	Ig kappa chain V-III region B6	-0.0011 (-0.0017; -0.0004)	0.0252
KV302	Ig kappa chain V-III region SIE	-0.0007 (-0.0012; 0.0002)	0.0549
KV402	Ig kappa chain V-IV region Len	-0.0012 (-0.0021; -0.0003)	0.0618
PIGR	Polymeric immunoglobulin receptor	-0.0014 (-0.0025; 0.0004)	0.0716
DMBT1	Deleted in malignant brain tumors 1 protein	-0.0018 (-0.0031; -0.0004)	0.0806
EST2	Cocaine esterase	-0.0020 (-0.0037; -0.0003)	0.0952
IGHA2	Immunoglobulin heavy constant alpha 2	-0.0021 (-0.0034; -0.0008)	0.0299
KAD2	Adenylate kinase 2. mitochondrial	-0.0024 (-0.0039; -0.0008)	0.0328
KLK1	Kallikrein-1	-0.0051 (-0.0098; -0.0004)	0.0809
LMNB1	Lamin-B1	-0.0015 (-0.0027; -0.0003)	0.0844
PRDX4	Peroxiredoxin-4	-0.0021 (-0.0036; -0.0006)	0.0591
ROA2	Heterogeneous nuclear ribonucleoproteins A2/B1	-0.0020 (-0.0036; -0.0004)	0.0943
SERPINB10	Serpin B10	-0.0015 (-0.0026; -0.0005)	0.0424
SPRL1	SPARC-like protein 1	-0.0018 (-0.0031; -0.0004)	0.0782
SPRR1A	Cornifin-A	-0.0019 (-0.0035; -0.0003)	0.0995
SPRR1B	Cornifin-B	-0.0019 (-0.0029; -0.0007)	0.0226
CDH1	Cadherin-1	-0.0004 (-0.0034; 0.0026)	0.0943
RPE	Ribulose-phosphate 3-epimerase	-0.0034 (-0.0059; -0.0010)	0.0605
SPB6	Serpin B6	-0.0034 (-0.0062; -0.0006)	0.0424
KLK6	Kallikrein-6	-0.0035 (-0.0059; -0.0011)	0.0809
K22E	Keratin. type II cytoskeletal 2 epidermal	-0.0036 (-0.0060; -0.0012)	0.0432
SBSN	Suprabasin	-0.0037 (-0.0065; -0.0009)	0.0716
