# Supplementary material for: From the Proteome to Therapeutics: A Multi‐Database Approach to Drug Discovery in Periodontitis—An Exploratory Pilot Study
Source: J Clin Periodontol. 2026 May 4;53(7):990–1004. doi: 10.1111/jcpe.70129 (PMC13263717; doi:10.1111/jcpe.70129)
Supplement: Supplementary file 3 — Table S2: Detailed results of protein enrichment analysis (GO and Reactome). [file JCPE-53-990-s001.xlsx]

## Sheet: Legend
Table S2. Detailed Results of Protein Enrichment Analysis (GO and Reactome).
This table lists the Top 50 most significantly enriched terms (p<0.05) identified across Gene Ontology: Biological Processes (GO:BP), Molecular Functions (GO:MF), and Reactome (REAC) pathways.
The enrichment analysis was conducted in R using the gprofiler2 package, which accesses the g:Profiler service (g:GOSt version e113_eg59_p19_f6a03c19, database updated on May 23, 2025).
Overlapping proteins in categories of sub-study II, old group, are highlighted in red.
Overlap across all studies (26 proteins) is highlighted in bold letters.

## Sheet: GO_MF
Study	source	term_name	p_value	intersection size	Accession_List	Protein_Name_List
Sub-study I	GO:MF	serine-type endopeptidase activity	0.00006573	8	P01009, P01023, P08246, P06870, Q92876, P48595, P36952, P35237	A1AT_HUMAN; A2MG_HUMAN; ELNE_HUMAN; KLK1_HUMAN; KLK6_HUMAN; SPB10_HUMAN; SPB5_HUMAN; SPB6_HUMAN
Sub-study I	GO:MF	serine-type peptidase activity	0.0001028	8	P01009, P01023, P08246, P06870, Q92876, P48595, P36952, P35237	A1AT_HUMAN; A2MG_HUMAN; ELNE_HUMAN; KLK1_HUMAN; KLK6_HUMAN; SPB10_HUMAN; SPB5_HUMAN; SPB6_HUMAN
Sub-study I	GO:MF	serine hydrolase activity	0.0001137	8	P01009, P01023, P08246, P06870, Q92876, P48595, P36952, P35237	A1AT_HUMAN; A2MG_HUMAN; ELNE_HUMAN; KLK1_HUMAN; KLK6_HUMAN; SPB10_HUMAN; SPB5_HUMAN; SPB6_HUMAN
Sub-study I	GO:MF	endopeptidase activity	0.0131	8	P01009, P01023, P08246, P06870, Q92876, P48595, P36952, P35237	A1AT_HUMAN; A2MG_HUMAN; ELNE_HUMAN; KLK1_HUMAN; KLK6_HUMAN; SPB10_HUMAN; SPB5_HUMAN; SPB6_HUMAN
Sub-study I	GO:MF	endopeptidase inhibitor activity	0.01344	5	P01009, P01023, P48595, P36952, P35237	A1AT_HUMAN; A2MG_HUMAN; SPB10_HUMAN; SPB5_HUMAN; SPB6_HUMAN
Sub-study I	GO:MF	peptidase inhibitor activity	0.01636	5	P01009, P01023, P48595, P36952, P35237	A1AT_HUMAN; A2MG_HUMAN; SPB10_HUMAN; SPB5_HUMAN; SPB6_HUMAN
Sub-study I	GO:MF	endopeptidase regulator activity	0.02248	5	P01009, P01023, P48595, P36952, P35237	A1AT_HUMAN; A2MG_HUMAN; SPB10_HUMAN; SPB5_HUMAN; SPB6_HUMAN
Sub-study II (35-44y)	GO:MF	antioxidant activity	0.0003939	6	P02768, P07203, P09211, P68871, P00738, P04179	ALBU_HUMAN; GPX1_HUMAN; GSTP1_HUMAN; HBB_HUMAN; HPT_HUMAN; SODM_HUMAN
Sub-study II (35-44y)	GO:MF	endopeptidase inhibitor activity	0.001495	7	P01009, P01023, A8K2U0, P01008, P0C0L5, P04080, O75830	A1AT_HUMAN; A2MG_HUMAN; A2ML1_HUMAN; ANT3_HUMAN; CO4B_HUMAN; CYTB_HUMAN; SPI2_HUMAN
Sub-study II (35-44y)	GO:MF	peptidase inhibitor activity	0.001963	7	P01009, P01023, A8K2U0, P01008, P0C0L5, P04080, O75830	A1AT_HUMAN; A2MG_HUMAN; A2ML1_HUMAN; ANT3_HUMAN; CO4B_HUMAN; CYTB_HUMAN; SPI2_HUMAN
Sub-study II (35-44y)	GO:MF	endopeptidase regulator activity	0.00305	7	P01009, P01023, A8K2U0, P01008, P0C0L5, P04080, O75830	A1AT_HUMAN; A2MG_HUMAN; A2ML1_HUMAN; ANT3_HUMAN; CO4B_HUMAN; CYTB_HUMAN; SPI2_HUMAN
Sub-study II (35-44y)	GO:MF	peptidase regulator activity	0.0125	7	P01009, P01023, A8K2U0, P01008, P0C0L5, P04080, O75830	A1AT_HUMAN; A2MG_HUMAN; A2ML1_HUMAN; ANT3_HUMAN; CO4B_HUMAN; CYTB_HUMAN; SPI2_HUMAN
Sub-study II (35-44y)	GO:MF	catalytic activity	0.01524	42	P01009, P01023, A8K2U0, Q96Q42, Q01432, Q6Q4G3, P01008, P08236, P00915, P51959, P0C0L5, P04080, Q5JSL3, P01133, P08246, P09104, Q96HE7, P52566, A8MTJ3, P07203, P09211, O75367, P68871, P00738, P54652, P40925, P40926, Q8N6Q8, Q9NPI5, Q70Z35, P06737, P61018, P62491, P62745, O00584, P04179, O75830, P22735, Q08188, I1YAP6, O95881, Q99536	A1AT_HUMAN; A2MG_HUMAN; A2ML1_HUMAN; ALS2_HUMAN; AMPD3_HUMAN; AMPQ_HUMAN; ANT3_HUMAN; BGLR_HUMAN; CAH1_HUMAN; CCNG1_HUMAN; CO4B_HUMAN; CYTB_HUMAN; DOC11_HUMAN; EGF_HUMAN; ELNE_HUMAN; ENOG_HUMAN; ERO1A_HUMAN; GDIR2_HUMAN; GNAT3_HUMAN; GPX1_HUMAN; GSTP1_HUMAN; H2AY_HUMAN; HBB_HUMAN; HPT_HUMAN; HSP72_HUMAN; MDHC_HUMAN; MDHM_HUMAN; MET25_HUMAN; NRK2_HUMAN; PREX2_HUMAN; PYGL_HUMAN; RAB4B_HUMAN; RB11A_…
Sub-study II (35-44y)	GO:MF	protein binding	0.02928	68	P01009, P01023, Q16352, P02768, Q96Q42, Q01432, Q6Q4G3, P01008, P61160, P08236, P00915, P51959, P36222, P0C0L5, Q14019, Q9UBG3, P04080, Q5JSL3, P01133, P08246, P09104, Q96HE7, P08637, P02679, Q68CZ1, P52566, P06396, A8MTJ3, P07203, P09211, O75367, P68871, P00738, P54652, Q7Z794, Q8N1N4, O76013, P33241, P40925, P40926, P41218, Q9NPI5, Q70Z35, P06737, P61018, P62491, P62745, P62857, P26447, P05109,…	A1AT_HUMAN; A2MG_HUMAN; AINX_HUMAN; ALBU_HUMAN; ALS2_HUMAN; AMPD3_HUMAN; AMPQ_HUMAN; ANT3_HUMAN; ARP2_HUMAN; BGLR_HUMAN; CAH1_HUMAN; CCNG1_HUMAN; CH3L1_HUMAN; CO4B_HUMAN; COTL1_HUMAN; CRNN_HUMAN; CYTB_HUMAN; DOC11_HUMAN; EGF_HUMAN; ELNE_HUMAN; ENOG_HUMAN; ERO1A_HUMAN; FCG3A_HUMAN; FIBG_HUMAN; FTM_HUMAN; GDIR2_HUMAN; GELS_HUMAN; GNAT3_HUMAN; GPX1_HUMAN; GSTP1_HUMAN; H2AY_HUMAN; HBB_HUMAN; HPT_HUMA…
Sub-study II (35-44y)	GO:MF	serine-type endopeptidase activity	0.04441	7	P01009, P01023, A8K2U0, P01008, P08246, P00738, O75830	A1AT_HUMAN; A2MG_HUMAN; A2ML1_HUMAN; ANT3_HUMAN; ELNE_HUMAN; HPT_HUMAN; SPI2_HUMAN
Sub-study II (55-64y)	GO:MF	antioxidant activity	0.00000000002021	13	P02768, P04040, P00450, P78417, P09211, P68871, P02100, P00738, Q99497, P05164, Q13162, P06702, P04179	ALBU_HUMAN; CATA_HUMAN; CERU_HUMAN; GSTO1_HUMAN; GSTP1_HUMAN; HBB_HUMAN; HBE_HUMAN; HPT_HUMAN; PARK7_HUMAN; PERM_HUMAN; PRDX4_HUMAN; S10A9_HUMAN; SODM_HUMAN
Sub-study II (55-64y)	GO:MF	endopeptidase activity	0.000000001575	24	P01009, P01023, P01019, P07384, P31944, P07858, P08311, Q9UBR2, P08185, P04632, P04406, P00738, P00739, P30740, P31025, Q99574, P36955, P00747, P48147, P60900, Q06323, P48595, P02788, Q8TEY7	A1AT_HUMAN; A2MG_HUMAN; ANGT_HUMAN; CAN1_HUMAN; CASPE_HUMAN; CATB_HUMAN; CATG_HUMAN; CATZ_HUMAN; CBG_HUMAN; CPNS1_HUMAN; G3P_HUMAN; HPT_HUMAN; HPTR_HUMAN; ILEU_HUMAN; LCN1_HUMAN; NEUS_HUMAN; PEDF_HUMAN; PLMN_HUMAN; PPCE_HUMAN; PSA6_HUMAN; PSME1_HUMAN; SPB10_HUMAN; TRFL_HUMAN; UBP33_HUMAN
Sub-study II (55-64y)	GO:MF	peptidase activity	0.00000001868	27	P01009, P01023, P01019, Q9ULZ3, P07384, P31944, P07858, P08311, Q9UBR2, P08185, P04632, P04406, P00738, P00739, P30740, P31025, P09960, Q99574, Q99497, P36955, P00747, P48147, P60900, Q06323, P48595, P02788, Q8TEY7	A1AT_HUMAN; A2MG_HUMAN; ANGT_HUMAN; ASC_HUMAN; CAN1_HUMAN; CASPE_HUMAN; CATB_HUMAN; CATG_HUMAN; CATZ_HUMAN; CBG_HUMAN; CPNS1_HUMAN; G3P_HUMAN; HPT_HUMAN; HPTR_HUMAN; ILEU_HUMAN; LCN1_HUMAN; LKHA4_HUMAN; NEUS_HUMAN; PARK7_HUMAN; PEDF_HUMAN; PLMN_HUMAN; PPCE_HUMAN; PSA6_HUMAN; PSME1_HUMAN; SPB10_HUMAN; TRFL_HUMAN; UBP33_HUMAN
Sub-study II (55-64y)	GO:MF	cell adhesion molecule binding	0.00000005083	22	P63104, Q08043, O43707, P04075, O95817, P40121, O00299, P06733, P02671, P02679, P08238, P00338, P35579, Q6UX06, Q99497, P07237, P42356, P62937, P07737, Q15907, Q9NQC3, P50552	1433Z_HUMAN; ACTN3_HUMAN; ACTN4_HUMAN; ALDOA_HUMAN; BAG3_HUMAN; CAPG_HUMAN; CLIC1_HUMAN; ENOA_HUMAN; FIBA_HUMAN; FIBG_HUMAN; HS90B_HUMAN; LDHA_HUMAN; MYH9_HUMAN; OLFM4_HUMAN; PARK7_HUMAN; PDIA1_HUMAN; PI4KA_HUMAN; PPIA_HUMAN; PROF1_HUMAN; RB11B_HUMAN; RTN4_HUMAN; VASP_HUMAN
Sub-study II (55-64y)	GO:MF	actin binding	0.0000002231	19	Q08043, O43707, P04075, O15143, P61160, O15145, P59998, Q01518, P40121, P31146, Q14019, O60879, P06396, P51858, P35579, P07237, P07737, P50552, P02774	ACTN3_HUMAN; ACTN4_HUMAN; ALDOA_HUMAN; ARC1B_HUMAN; ARP2_HUMAN; ARPC3_HUMAN; ARPC4_HUMAN; CAP1_HUMAN; CAPG_HUMAN; COR1A_HUMAN; COTL1_HUMAN; DIAP2_HUMAN; GELS_HUMAN; HDGF_HUMAN; MYH9_HUMAN; PDIA1_HUMAN; PROF1_HUMAN; VASP_HUMAN; VTDB_HUMAN
Sub-study II (55-64y)	GO:MF	peptidase regulator activity	0.0000006985	14	P01009, P01023, P01019, Q9ULZ3, P08185, P04406, P30740, P31025, Q99574, Q99497, P36955, Q06323, P48595, P02788	A1AT_HUMAN; A2MG_HUMAN; ANGT_HUMAN; ASC_HUMAN; CBG_HUMAN; G3P_HUMAN; ILEU_HUMAN; LCN1_HUMAN; NEUS_HUMAN; PARK7_HUMAN; PEDF_HUMAN; PSME1_HUMAN; SPB10_HUMAN; TRFL_HUMAN
Sub-study II (55-64y)	GO:MF	cytoskeletal protein binding	0.000001121	27	Q08043, O43707, P04075, O15143, P61160, O15145, P59998, Q9ULZ3, Q01518, P40121, P31146, Q14019, O60879, P04406, P06396, P51858, P08238, P35579, O14745, P07237, P67775, P07737, Q15907, P06703, P06702, P50552, P02774	ACTN3_HUMAN; ACTN4_HUMAN; ALDOA_HUMAN; ARC1B_HUMAN; ARP2_HUMAN; ARPC3_HUMAN; ARPC4_HUMAN; ASC_HUMAN; CAP1_HUMAN; CAPG_HUMAN; COR1A_HUMAN; COTL1_HUMAN; DIAP2_HUMAN; G3P_HUMAN; GELS_HUMAN; HDGF_HUMAN; HS90B_HUMAN; MYH9_HUMAN; NHRF1_HUMAN; PDIA1_HUMAN; PP2AA_HUMAN; PROF1_HUMAN; RB11B_HUMAN; S10A6_HUMAN; S10A9_HUMAN; VASP_HUMAN; VTDB_HUMAN
Sub-study II (55-64y)	GO:MF	cadherin binding	0.000001367	16	P63104, P04075, O95817, P40121, O00299, P06733, P08238, P00338, P35579, Q6UX06, Q99497, P42356, P07737, Q15907, Q9NQC3, P50552	1433Z_HUMAN; ALDOA_HUMAN; BAG3_HUMAN; CAPG_HUMAN; CLIC1_HUMAN; ENOA_HUMAN; HS90B_HUMAN; LDHA_HUMAN; MYH9_HUMAN; OLFM4_HUMAN; PARK7_HUMAN; PI4KA_HUMAN; PROF1_HUMAN; RB11B_HUMAN; RTN4_HUMAN; VASP_HUMAN
Sub-study II (55-64y)	GO:MF	peptidase inhibitor activity	0.000002684	12	P01009, P01023, P01019, P08185, P04406, P30740, P31025, Q99574, Q99497, P36955, P48595, P02788	A1AT_HUMAN; A2MG_HUMAN; ANGT_HUMAN; CBG_HUMAN; G3P_HUMAN; ILEU_HUMAN; LCN1_HUMAN; NEUS_HUMAN; PARK7_HUMAN; PEDF_HUMAN; SPB10_HUMAN; TRFL_HUMAN
Sub-study II (55-64y)	GO:MF	peroxidase activity	0.00000424	8	P04040, P00450, P09211, P68871, P02100, Q99497, P05164, Q13162	CATA_HUMAN; CERU_HUMAN; GSTP1_HUMAN; HBB_HUMAN; HBE_HUMAN; PARK7_HUMAN; PERM_HUMAN; PRDX4_HUMAN
Sub-study II (55-64y)	GO:MF	oxidoreductase activity, acting on peroxide as acceptor	0.000005623	8	P04040, P00450, P09211, P68871, P02100, Q99497, P05164, Q13162	CATA_HUMAN; CERU_HUMAN; GSTP1_HUMAN; HBB_HUMAN; HBE_HUMAN; PARK7_HUMAN; PERM_HUMAN; PRDX4_HUMAN
Sub-study II (55-64y)	GO:MF	endopeptidase regulator activity	0.000005705	12	P01009, P01023, P01019, P08185, P04406, P30740, P31025, Q99574, P36955, Q06323, P48595, P02788	A1AT_HUMAN; A2MG_HUMAN; ANGT_HUMAN; CBG_HUMAN; G3P_HUMAN; ILEU_HUMAN; LCN1_HUMAN; NEUS_HUMAN; PEDF_HUMAN; PSME1_HUMAN; SPB10_HUMAN; TRFL_HUMAN
Sub-study II (55-64y)	GO:MF	serine-type endopeptidase activity	0.000009046	14	P01009, P01023, P01019, P08311, P08185, P00738, P00739, P30740, Q99574, P36955, P00747, P48147, P48595, P02788	A1AT_HUMAN; A2MG_HUMAN; ANGT_HUMAN; CATG_HUMAN; CBG_HUMAN; HPT_HUMAN; HPTR_HUMAN; ILEU_HUMAN; NEUS_HUMAN; PEDF_HUMAN; PLMN_HUMAN; PPCE_HUMAN; SPB10_HUMAN; TRFL_HUMAN
Sub-study II (55-64y)	GO:MF	serine-type peptidase activity	0.00001889	14	P01009, P01023, P01019, P08311, P08185, P00738, P00739, P30740, Q99574, P36955, P00747, P48147, P48595, P02788	A1AT_HUMAN; A2MG_HUMAN; ANGT_HUMAN; CATG_HUMAN; CBG_HUMAN; HPT_HUMAN; HPTR_HUMAN; ILEU_HUMAN; NEUS_HUMAN; PEDF_HUMAN; PLMN_HUMAN; PPCE_HUMAN; SPB10_HUMAN; TRFL_HUMAN
Sub-study II (55-64y)	GO:MF	endopeptidase inhibitor activity	0.00001972	11	P01009, P01023, P01019, P08185, P04406, P30740, P31025, Q99574, P36955, P48595, P02788	A1AT_HUMAN; A2MG_HUMAN; ANGT_HUMAN; CBG_HUMAN; G3P_HUMAN; ILEU_HUMAN; LCN1_HUMAN; NEUS_HUMAN; PEDF_HUMAN; SPB10_HUMAN; TRFL_HUMAN
Sub-study II (55-64y)	GO:MF	serine hydrolase activity	0.00002231	14	P01009, P01023, P01019, P08311, P08185, P00738, P00739, P30740, Q99574, P36955, P00747, P48147, P48595, P02788	A1AT_HUMAN; A2MG_HUMAN; ANGT_HUMAN; CATG_HUMAN; CBG_HUMAN; HPT_HUMAN; HPTR_HUMAN; ILEU_HUMAN; NEUS_HUMAN; PEDF_HUMAN; PLMN_HUMAN; PPCE_HUMAN; SPB10_HUMAN; TRFL_HUMAN
Sub-study II (55-64y)	GO:MF	catalytic activity**	0.00002376	80	P63104, O95336, P01009, P01023, Q8NE71, P04075, P01019, P02647, Q9ULZ3, Q10588, P07384, P31944, P04040, P07858, P08311, Q9UBR2, P08185, P00450, O00299, P04632, Q9BRF8, Q01459, P51530, P06733, P23141, Q16877, Q6ZVX7, P04406, P06744, Q86SF2, Q14697, P52565, P52566, P78417, P09211, O75367, P68871, P02100, P00738, P00739, P08238, P30740, P31025, P00338, P07195, P17931, P09960, O96007, P35579, P60660,…	1433Z_HUMAN; 6PGL_HUMAN; A1AT_HUMAN; A2MG_HUMAN; ABCF1_HUMAN; ALDOA_HUMAN; ANGT_HUMAN; APOA1_HUMAN; ASC_HUMAN; BST1_HUMAN; CAN1_HUMAN; CASPE_HUMAN; CATA_HUMAN; CATB_HUMAN; CATG_HUMAN; CATZ_HUMAN; CBG_HUMAN; CERU_HUMAN; CLIC1_HUMAN; CPNS1_HUMAN; CPPED_HUMAN; DIAC_HUMAN; DNA2_HUMAN; ENOA_HUMAN; EST1_HUMAN; F264_HUMAN; FBX50_HUMAN; G3P_HUMAN; G6PI_HUMAN; GALT7_HUMAN; GANAB_HUMAN; GDIR1_HUMAN; GDIR2_…
Sub-study II (55-64y)	GO:MF	protein binding**	0.00003612	132	P63104, O95336, P01009, P01023, Q8NE71, Q562R1, Q08043, O43707, Q16352, P02768, P04075, P01019, Q6P6B7, P02647, O15143, P61160, O15145, P59998, Q9ULZ3, P04920, O95817, Q96DR5, P07384, Q01518, P40121, P31944, P04040, P07858, P08311, Q9UBR2, O95170, P00450, O00299, Q9Y2B0, P31146, Q14019, P04632, O60879, P51530, Q8TEW6, P06733, P23141, Q16877, Q6ZVX7, P02671, P02679, P04406, P06744, Q14697, P52565,…	1433Z_HUMAN; 6PGL_HUMAN; A1AT_HUMAN; A2MG_HUMAN; ABCF1_HUMAN; ACTBL_HUMAN; ACTN3_HUMAN; ACTN4_HUMAN; AINX_HUMAN; ALBU_HUMAN; ALDOA_HUMAN; ANGT_HUMAN; ANR16_HUMAN; APOA1_HUMAN; ARC1B_HUMAN; ARP2_HUMAN; ARPC3_HUMAN; ARPC4_HUMAN; ASC_HUMAN; B3A2_HUMAN; BAG3_HUMAN; BPIA2_HUMAN; CAN1_HUMAN; CAP1_HUMAN; CAPG_HUMAN; CASPE_HUMAN; CATA_HUMAN; CATB_HUMAN; CATG_HUMAN; CATZ_HUMAN; CDRT1_HUMAN; CERU_HUMAN; CL…
Sub-study II (55-64y)	GO:MF	hydrolase activity**	0.00004795	49	O95336, P01009, P01023, Q8NE71, P01019, Q9ULZ3, Q10588, P07384, P31944, P04040, P07858, P08311, Q9UBR2, P08185, P04632, Q9BRF8, Q01459, P51530, P23141, Q16877, P04406, Q14697, P52565, P52566, P00738, P00739, P08238, P30740, P31025, P17931, P09960, Q99574, Q99497, P36955, O75594, Q6P4A8, P00747, P67775, P48147, P60900, Q06323, Q15286, P51148, P51149, Q15907, O00584, P48595, P02788, Q8TEY7	6PGL_HUMAN; A1AT_HUMAN; A2MG_HUMAN; ABCF1_HUMAN; ANGT_HUMAN; ASC_HUMAN; BST1_HUMAN; CAN1_HUMAN; CASPE_HUMAN; CATA_HUMAN; CATB_HUMAN; CATG_HUMAN; CATZ_HUMAN; CBG_HUMAN; CPNS1_HUMAN; CPPED_HUMAN; DIAC_HUMAN; DNA2_HUMAN; EST1_HUMAN; F264_HUMAN; G3P_HUMAN; GANAB_HUMAN; GDIR1_HUMAN; GDIR2_HUMAN; HPT_HUMAN; HPTR_HUMAN; HS90B_HUMAN; ILEU_HUMAN; LCN1_HUMAN; LEG3_HUMAN; LKHA4_HUMAN; NEUS_HUMAN; PARK7_HUMA…
* overlap was tested for study II, old group, because of highest number of molecules
** categories are general terms and include all proteins shown in the categories shown above

## Sheet: GO_BP
study	source	term_name	p_value	intersection size	Accession_List	Protein_Name_List
Study 1	GO:BP	antibacterial humoral response	1.344e-05	6	Q9UGM3, P08246, P02671, O60814, P01877, P01591	DMBT1_HUMAN; ELNE_HUMAN; FIBA_HUMAN; H2B1K_HUMAN; IGHA2_HUMAN; IGJ_HUMAN
Study 1	GO:BP	defense response to other organism	0.0141	12	P01023, Q9UGM3, P08246, P02671, O60814, P01877, P01591, P17931, P05164, O75594, P02743, P08670	A2MG_HUMAN; DMBT1_HUMAN; ELNE_HUMAN; FIBA_HUMAN; H2B1K_HUMAN; IGHA2_HUMAN; IGJ_HUMAN; LEG3_HUMAN; PERM_HUMAN; PGRP1_HUMAN; SAMP_HUMAN; VIME_HUMAN
Study 1	GO:BP	defense response to symbiont	0.01958	11	P01023, Q9UGM3, P08246, P02671, O60814, P01877, P01591, P17931, O75594, P02743, P08670	A2MG_HUMAN; DMBT1_HUMAN; ELNE_HUMAN; FIBA_HUMAN; H2B1K_HUMAN; IGHA2_HUMAN; IGJ_HUMAN; LEG3_HUMAN; PGRP1_HUMAN; SAMP_HUMAN; VIME_HUMAN
Study 1	GO:BP	response to other organism	0.0276	13	P01023, Q9UGM3, P08246, P02671, O60814, P01877, P01591, P17931, P05164, O75594, P02743, P08670, P27797	A2MG_HUMAN; DMBT1_HUMAN; ELNE_HUMAN; FIBA_HUMAN; H2B1K_HUMAN; IGHA2_HUMAN; IGJ_HUMAN; LEG3_HUMAN; PERM_HUMAN; PGRP1_HUMAN; SAMP_HUMAN; VIME_HUMAN; CALR_HUMAN
Study 1	GO:BP	response to external biotic stimulus	0.02816	13	P01023, Q9UGM3, P08246, P02671, O60814, P01877, P01591, P17931, P05164, O75594, P02743, P08670, P27797	A2MG_HUMAN; DMBT1_HUMAN; ELNE_HUMAN; FIBA_HUMAN; H2B1K_HUMAN; IGHA2_HUMAN; IGJ_HUMAN; LEG3_HUMAN; PERM_HUMAN; PGRP1_HUMAN; SAMP_HUMAN; VIME_HUMAN; CALR_HUMAN
Study 1	GO:BP	response to biotic stimulus	0.03647	13	P01023, Q9UGM3, P08246, P02671, O60814, P01877, P01591, P17931, P05164, O75594, P02743, P08670, P27797	A2MG_HUMAN; DMBT1_HUMAN; ELNE_HUMAN; FIBA_HUMAN; H2B1K_HUMAN; IGHA2_HUMAN; IGJ_HUMAN; LEG3_HUMAN; PERM_HUMAN; PGRP1_HUMAN; SAMP_HUMAN; VIME_HUMAN; CALR_HUMAN
Study 2 (35-44y)	GO:BP	response to stress	0.0005613	33	P01009, P01023, P02768, Q96Q42, P01008, P61160, P51959, P36222, P0C0L5, Q14019, Q9UBG3, P08246, Q96HE7, P08637, O75015, P02679, P06396, P07203, P09211, O75367, P68871, P00738, P54652, P33241, P41218, P62745, O00584, P05109, P04179, Q9UBC9, P09493, I1YAP6, O95881	A1AT_HUMAN; A2MG_HUMAN; ALBU_HUMAN; ALS2_HUMAN; ANT3_HUMAN; ARP2_HUMAN; CCNG1_HUMAN; CH3L1_HUMAN; CO4B_HUMAN; COTL1_HUMAN; CRNN_HUMAN; ELNE_HUMAN; ERO1A_HUMAN; FCG3A_HUMAN; FCG3B_HUMAN; FIBG_HUMAN; GELS_HUMAN; GPX1_HUMAN; GSTP1_HUMAN; H2AY_HUMAN; HBB_HUMAN; HPT_HUMAN; HSP72_HUMAN; LSP1_HUMAN; MNDA_HUMAN; RHOB_HUMAN; RNT2_HUMAN; S10A8_HUMAN; SODM_HUMAN; SPRR3_HUMAN; TPM1_HUMAN; TRI77_HUMAN; TXD12_…
Study 2 (35-44y)	GO:BP	cellular oxidant detoxification	0.001992	6	P02768, P07203, P09211, P68871, P00738, P04179	ALBU_HUMAN; GPX1_HUMAN; GSTP1_HUMAN; HBB_HUMAN; HPT_HUMAN; SODM_HUMAN
Study 2 (35-44y)	GO:BP	cellular detoxification	0.008082	6	P02768, P07203, P09211, P68871, P00738, P04179	ALBU_HUMAN; GPX1_HUMAN; GSTP1_HUMAN; HBB_HUMAN; HPT_HUMAN; SODM_HUMAN
Study 2 (35-44y)	GO:BP	cellular response to toxic substance	0.01273	6	P02768, P07203, P09211, P68871, P00738, P04179	ALBU_HUMAN; GPX1_HUMAN; GSTP1_HUMAN; HBB_HUMAN; HPT_HUMAN; SODM_HUMAN
Study 2 (35-44y)	GO:BP	detoxification	0.02547	6	P02768, P07203, P09211, P68871, P00738, P04179	ALBU_HUMAN; GPX1_HUMAN; GSTP1_HUMAN; HBB_HUMAN; HPT_HUMAN; SODM_HUMAN
Study 2 (35-44y)	GO:BP	defense response	0.02804	19	P01009, P01023, Q96Q42, P61160, P36222, P0C0L5, Q14019, P08246, P08637, O75015, P06396, P07203, P09211, P00738, P33241, P41218, O00584, P05109, I1YAP6	A1AT_HUMAN; A2MG_HUMAN; ALS2_HUMAN; ARP2_HUMAN; CH3L1_HUMAN; CO4B_HUMAN; COTL1_HUMAN; ELNE_HUMAN; FCG3A_HUMAN; FCG3B_HUMAN; GELS_HUMAN; GPX1_HUMAN; GSTP1_HUMAN; HPT_HUMAN; LSP1_HUMAN; MNDA_HUMAN; RNT2_HUMAN; S10A8_HUMAN; TRI77_HUMAN
Study 2 (55-64y)*	GO:BP	cellular oxidant detoxification	1.097e-10	13	P02768, P04040, P00450, P78417, P09211, P68871, P02100, P00738, Q99497, P05164, Q13162, P06702, P04179	ALBU_HUMAN; CATA_HUMAN; CERU_HUMAN; GSTO1_HUMAN; GSTP1_HUMAN; HBB_HUMAN; HBE_HUMAN; HPT_HUMAN; PARK7_HUMAN; PERM_HUMAN; PRDX4_HUMAN; S10A9_HUMAN; SODM_HUMAN
Study 2 (55-64y)	GO:BP	cellular detoxification	2.58e-09	13	P02768, P04040, P00450, P78417, P09211, P68871, P02100, P00738, Q99497, P05164, Q13162, P06702, P04179	ALBU_HUMAN; CATA_HUMAN; CERU_HUMAN; GSTO1_HUMAN; GSTP1_HUMAN; HBB_HUMAN; HBE_HUMAN; HPT_HUMAN; PARK7_HUMAN; PERM_HUMAN; PRDX4_HUMAN; S10A9_HUMAN; SODM_HUMAN
Study 2 (55-64y)	GO:BP	biological process involved in interspecies interaction between organisms	2.931e-09	40	P63104, P01023, P61160, Q9ULZ3, Q96DR5, Q8TDL5, P07858, P08311, P31146, Q14019, P06733, P02671, P04406, P06396, P09211, P02790, P00738, P08238, P01859, Q14116, Q9UHA7, P17931, Q9UJ70, P80188, Q8N7H5, P07237, P05164, O75594, P42356, P00747, P67775, P62937, P51149, O00584, Q9NQC3, P06702, P04179, P02787, P02788, P08670	1433Z_HUMAN; A2MG_HUMAN; ARP2_HUMAN; ASC_HUMAN; BPIA2_HUMAN; BPIB1_HUMAN; CATB_HUMAN; CATG_HUMAN; COR1A_HUMAN; COTL1_HUMAN; ENOA_HUMAN; FIBA_HUMAN; G3P_HUMAN; GELS_HUMAN; GSTP1_HUMAN; HEMO_HUMAN; HPT_HUMAN; HS90B_HUMAN; IGHG2_HUMAN; IL18_HUMAN; IL36A_HUMAN; LEG3_HUMAN; NAGK_HUMAN; NGAL_HUMAN; PAF1_HUMAN; PDIA1_HUMAN; PERM_HUMAN; PGRP1_HUMAN; PI4KA_HUMAN; PLMN_HUMAN; PP2AA_HUMAN; PPIA_HUMAN; RAB7A…
Study 2 (55-64y)	GO:BP	response to external stimulus	4.741e-09	47	P63104, P01023, P01019, P02647, P61160, Q9ULZ3, O95817, Q96DR5, Q8TDL5, Q10588, P08311, P31146, Q14019, P06733, P02671, P02679, P04406, P06744, P06396, P09211, P02790, P00738, P01859, Q14116, Q9UHA7, P17931, Q9UJ70, P80188, Q8N7H5, Q99497, P05164, O75594, P00747, P67775, P62937, P60900, P28070, P51149, Q9HD89, O00584, Q9NQC3, P06702, O95171, P04179, P02787, P02788, P08670	1433Z_HUMAN; A2MG_HUMAN; ANGT_HUMAN; APOA1_HUMAN; ARP2_HUMAN; ASC_HUMAN; BAG3_HUMAN; BPIA2_HUMAN; BPIB1_HUMAN; BST1_HUMAN; CATG_HUMAN; COR1A_HUMAN; COTL1_HUMAN; ENOA_HUMAN; FIBA_HUMAN; FIBG_HUMAN; G3P_HUMAN; G6PI_HUMAN; GELS_HUMAN; GSTP1_HUMAN; HEMO_HUMAN; HPT_HUMAN; IGHG2_HUMAN; IL18_HUMAN; IL36A_HUMAN; LEG3_HUMAN; NAGK_HUMAN; NGAL_HUMAN; PAF1_HUMAN; PARK7_HUMAN; PERM_HUMAN; PGRP1_HUMAN; PLMN_HU…
Study 2 (55-64y)	GO:BP	cellular response to toxic substance	7.156e-09	13	P02768, P04040, P00450, P78417, P09211, P68871, P02100, P00738, Q99497, P05164, Q13162, P06702, P04179	ALBU_HUMAN; CATA_HUMAN; CERU_HUMAN; GSTO1_HUMAN; GSTP1_HUMAN; HBB_HUMAN; HBE_HUMAN; HPT_HUMAN; PARK7_HUMAN; PERM_HUMAN; PRDX4_HUMAN; S10A9_HUMAN; SODM_HUMAN
Study 2 (55-64y)	GO:BP	detoxification	3.377e-08	13	P02768, P04040, P00450, P78417, P09211, P68871, P02100, P00738, Q99497, P05164, Q13162, P06702, P04179	ALBU_HUMAN; CATA_HUMAN; CERU_HUMAN; GSTO1_HUMAN; GSTP1_HUMAN; HBB_HUMAN; HBE_HUMAN; HPT_HUMAN; PARK7_HUMAN; PERM_HUMAN; PRDX4_HUMAN; S10A9_HUMAN; SODM_HUMAN
Study 2 (55-64y)	GO:BP	actin filament-based process	4.899e-08	26	Q9P1F3, Q562R1, Q08043, O43707, P04075, P02647, O15143, P61160, O15145, P59998, Q9ULZ3, P04920, Q10588, Q01518, P40121, P31146, Q14019, O60879, P06396, P08727, P35579, P60660, O14745, P07737, P02787, P50552	ABRAL_HUMAN; ACTBL_HUMAN; ACTN3_HUMAN; ACTN4_HUMAN; ALDOA_HUMAN; APOA1_HUMAN; ARC1B_HUMAN; ARP2_HUMAN; ARPC3_HUMAN; ARPC4_HUMAN; ASC_HUMAN; B3A2_HUMAN; BST1_HUMAN; CAP1_HUMAN; CAPG_HUMAN; COR1A_HUMAN; COTL1_HUMAN; DIAP2_HUMAN; GELS_HUMAN; K1C19_HUMAN; MYH9_HUMAN; MYL6_HUMAN; NHRF1_HUMAN; PROF1_HUMAN; TRFE_HUMAN; VASP_HUMAN
Study 2 (55-64y)	GO:BP	actin cytoskeleton organization	1.288e-07	24	Q562R1, Q08043, O43707, P04075, P02647, O15143, P61160, O15145, P59998, Q9ULZ3, P04920, Q10588, Q01518, P40121, P31146, Q14019, O60879, P06396, P08727, P35579, O14745, P07737, P02787, P50552	ACTBL_HUMAN; ACTN3_HUMAN; ACTN4_HUMAN; ALDOA_HUMAN; APOA1_HUMAN; ARC1B_HUMAN; ARP2_HUMAN; ARPC3_HUMAN; ARPC4_HUMAN; ASC_HUMAN; B3A2_HUMAN; BST1_HUMAN; CAP1_HUMAN; CAPG_HUMAN; COR1A_HUMAN; COTL1_HUMAN; DIAP2_HUMAN; GELS_HUMAN; K1C19_HUMAN; MYH9_HUMAN; NHRF1_HUMAN; PROF1_HUMAN; TRFE_HUMAN; VASP_HUMAN
Study 2 (55-64y)	GO:BP	response to stress**	1.625e-07	59	P63104, P01009, P01023, Q8NE71, P02768, P01019, P02647, P61160, Q9ULZ3, O95817, Q96DR5, Q8TDL5, Q10588, P04040, P08311, O00299, P31146, Q14019, P51530, P06733, Q6ZVX7, P02671, P02679, P04406, P06744, P06396, P09211, O75367, P68871, P02790, P00738, O95757, P08238, P01859, Q14116, Q9UHA7, P17931, P35579, Q13765, Q9UJ70, P80188, Q99497, P07237, P05164, O75594, P00747, P67775, P62937, Q13162, P60900,…	1433Z_HUMAN; A1AT_HUMAN; A2MG_HUMAN; ABCF1_HUMAN; ALBU_HUMAN; ANGT_HUMAN; APOA1_HUMAN; ARP2_HUMAN; ASC_HUMAN; BAG3_HUMAN; BPIA2_HUMAN; BPIB1_HUMAN; BST1_HUMAN; CATA_HUMAN; CATG_HUMAN; CLIC1_HUMAN; COR1A_HUMAN; COTL1_HUMAN; DNA2_HUMAN; ENOA_HUMAN; FBX50_HUMAN; FIBA_HUMAN; FIBG_HUMAN; G3P_HUMAN; G6PI_HUMAN; GELS_HUMAN; GSTP1_HUMAN; H2AY_HUMAN; HBB_HUMAN; HEMO_HUMAN; HPT_HUMAN; HS74L_HUMAN; HS90B_HU…
Study 2 (55-64y)	GO:BP	defense response	2.625e-07	38	P63104, P01009, P01023, Q8NE71, P01019, P02647, P61160, Q9ULZ3, Q96DR5, Q8TDL5, Q10588, P08311, P31146, Q14019, P02671, P04406, P06396, P09211, P02790, P00738, P01859, Q14116, Q9UHA7, P17931, Q9UJ70, P80188, Q99497, P05164, O75594, P67775, P60900, P28070, O00584, Q9NQC3, P06702, P02787, P02788, P08670	1433Z_HUMAN; A1AT_HUMAN; A2MG_HUMAN; ABCF1_HUMAN; ANGT_HUMAN; APOA1_HUMAN; ARP2_HUMAN; ASC_HUMAN; BPIA2_HUMAN; BPIB1_HUMAN; BST1_HUMAN; CATG_HUMAN; COR1A_HUMAN; COTL1_HUMAN; FIBA_HUMAN; G3P_HUMAN; GELS_HUMAN; GSTP1_HUMAN; HEMO_HUMAN; HPT_HUMAN; IGHG2_HUMAN; IL18_HUMAN; IL36A_HUMAN; LEG3_HUMAN; NAGK_HUMAN; NGAL_HUMAN; PARK7_HUMAN; PERM_HUMAN; PGRP1_HUMAN; PP2AA_HUMAN; PSA6_HUMAN; PSB4_HUMAN; RNT2_…
Study 2 (55-64y)	GO:BP	response to other organism	1.105e-06	34	P63104, P01023, P61160, Q9ULZ3, Q96DR5, Q8TDL5, P08311, P31146, Q14019, P06733, P02671, P04406, P06396, P09211, P02790, P00738, P01859, Q14116, Q9UHA7, P17931, Q9UJ70, P80188, Q8N7H5, P05164, O75594, P67775, P51149, O00584, Q9NQC3, P06702, P04179, P02787, P02788, P08670	1433Z_HUMAN; A2MG_HUMAN; ARP2_HUMAN; ASC_HUMAN; BPIA2_HUMAN; BPIB1_HUMAN; CATG_HUMAN; COR1A_HUMAN; COTL1_HUMAN; ENOA_HUMAN; FIBA_HUMAN; G3P_HUMAN; GELS_HUMAN; GSTP1_HUMAN; HEMO_HUMAN; HPT_HUMAN; IGHG2_HUMAN; IL18_HUMAN; IL36A_HUMAN; LEG3_HUMAN; NAGK_HUMAN; NGAL_HUMAN; PAF1_HUMAN; PERM_HUMAN; PGRP1_HUMAN; PP2AA_HUMAN; RAB7A_HUMAN; RNT2_HUMAN; RTN4_HUMAN; S10A9_HUMAN; SODM_HUMAN; TRFE_HUMAN; TRFL_H…
Study 2 (55-64y)	GO:BP	response to external biotic stimulus	1.161e-06	34	P63104, P01023, P61160, Q9ULZ3, Q96DR5, Q8TDL5, P08311, P31146, Q14019, P06733, P02671, P04406, P06396, P09211, P02790, P00738, P01859, Q14116, Q9UHA7, P17931, Q9UJ70, P80188, Q8N7H5, P05164, O75594, P67775, P51149, O00584, Q9NQC3, P06702, P04179, P02787, P02788, P08670	1433Z_HUMAN; A2MG_HUMAN; ARP2_HUMAN; ASC_HUMAN; BPIA2_HUMAN; BPIB1_HUMAN; CATG_HUMAN; COR1A_HUMAN; COTL1_HUMAN; ENOA_HUMAN; FIBA_HUMAN; G3P_HUMAN; GELS_HUMAN; GSTP1_HUMAN; HEMO_HUMAN; HPT_HUMAN; IGHG2_HUMAN; IL18_HUMAN; IL36A_HUMAN; LEG3_HUMAN; NAGK_HUMAN; NGAL_HUMAN; PAF1_HUMAN; PERM_HUMAN; PGRP1_HUMAN; PP2AA_HUMAN; RAB7A_HUMAN; RNT2_HUMAN; RTN4_HUMAN; S10A9_HUMAN; SODM_HUMAN; TRFE_HUMAN; TRFL_H…
Study 2 (55-64y)	GO:BP	response to biotic stimulus	2.172e-06	34	P63104, P01023, P61160, Q9ULZ3, Q96DR5, Q8TDL5, P08311, P31146, Q14019, P06733, P02671, P04406, P06396, P09211, P02790, P00738, P01859, Q14116, Q9UHA7, P17931, Q9UJ70, P80188, Q8N7H5, P05164, O75594, P67775, P51149, O00584, Q9NQC3, P06702, P04179, P02787, P02788, P08670	1433Z_HUMAN; A2MG_HUMAN; ARP2_HUMAN; ASC_HUMAN; BPIA2_HUMAN; BPIB1_HUMAN; CATG_HUMAN; COR1A_HUMAN; COTL1_HUMAN; ENOA_HUMAN; FIBA_HUMAN; G3P_HUMAN; GELS_HUMAN; GSTP1_HUMAN; HEMO_HUMAN; HPT_HUMAN; IGHG2_HUMAN; IL18_HUMAN; IL36A_HUMAN; LEG3_HUMAN; NAGK_HUMAN; NGAL_HUMAN; PAF1_HUMAN; PERM_HUMAN; PGRP1_HUMAN; PP2AA_HUMAN; RAB7A_HUMAN; RNT2_HUMAN; RTN4_HUMAN; S10A9_HUMAN; SODM_HUMAN; TRFE_HUMAN; TRFL_H…
Study 2 (55-64y)	GO:BP	response to toxic substance	2.27e-06	14	P02768, P04040, P00450, P23141, P78417, P09211, P68871, P02100, P00738, Q99497, P05164, Q13162, P06702, P04179	ALBU_HUMAN; CATA_HUMAN; CERU_HUMAN; EST1_HUMAN; GSTO1_HUMAN; GSTP1_HUMAN; HBB_HUMAN; HBE_HUMAN; HPT_HUMAN; PARK7_HUMAN; PERM_HUMAN; PRDX4_HUMAN; S10A9_HUMAN; SODM_HUMAN
Study 2 (55-64y)	GO:BP	proteolysis**	3.248e-06	32	P07384, P31944, P07858, P08311, Q9UBR2, P04632, P06733, Q6ZVX7, P02671, P02679, P04406, P06396, P00738, P00739, P08238, P30740, P31025, P09960, P35579, Q99497, P07237, P00747, P48147, P60900, O14818, P49720, P28070, Q06323, P02787, P02788, P68036, Q8TEY7	CAN1_HUMAN; CASPE_HUMAN; CATB_HUMAN; CATG_HUMAN; CATZ_HUMAN; CPNS1_HUMAN; ENOA_HUMAN; FBX50_HUMAN; FIBA_HUMAN; FIBG_HUMAN; G3P_HUMAN; GELS_HUMAN; HPT_HUMAN; HPTR_HUMAN; HS90B_HUMAN; ILEU_HUMAN; LCN1_HUMAN; LKHA4_HUMAN; MYH9_HUMAN; PARK7_HUMAN; PDIA1_HUMAN; PLMN_HUMAN; PPCE_HUMAN; PSA6_HUMAN; PSA7_HUMAN; PSB3_HUMAN; PSB4_HUMAN; PSME1_HUMAN; TRFE_HUMAN; TRFL_HUMAN; UB2L3_HUMAN; UBP33_HUMAN
Study 2 (55-64y)	GO:BP	response to chemical**	3.425e-06	56	P01023, O43707, Q16352, P02768, P01019, P02647, O15143, P61160, Q9ULZ3, Q10588, P04040, P07858, P08311, P00450, P31146, P06733, P23141, Q6ZVX7, P02671, P02679, P04406, P06744, P06396, P78417, P09211, P68871, P02100, P02790, P00738, P08238, Q14116, Q9UHA7, P08727, P17931, P09960, Q9UJ70, O14745, Q8N7H5, Q99497, P07237, P36955, P05164, P67775, P62937, Q13162, P30520, Q15907, Q9HD89, Q9NQC3, P06702,…	A2MG_HUMAN; ACTN4_HUMAN; AINX_HUMAN; ALBU_HUMAN; ANGT_HUMAN; APOA1_HUMAN; ARC1B_HUMAN; ARP2_HUMAN; ASC_HUMAN; BST1_HUMAN; CATA_HUMAN; CATB_HUMAN; CATG_HUMAN; CERU_HUMAN; COR1A_HUMAN; ENOA_HUMAN; EST1_HUMAN; FBX50_HUMAN; FIBA_HUMAN; FIBG_HUMAN; G3P_HUMAN; G6PI_HUMAN; GELS_HUMAN; GSTO1_HUMAN; GSTP1_HUMAN; HBB_HUMAN; HBE_HUMAN; HEMO_HUMAN; HPT_HUMAN; HS90B_HUMAN; IL18_HUMAN; IL36A_HUMAN; K1C19_HUMAN…
Study 2 (55-64y)	GO:BP	hydrogen peroxide metabolic process	4.651e-06	8	P04040, P68871, P02100, P00738, Q99497, P05164, Q13162, P04179	CATA_HUMAN; HBB_HUMAN; HBE_HUMAN; HPT_HUMAN; PARK7_HUMAN; PERM_HUMAN; PRDX4_HUMAN; SODM_HUMAN
Study 2 (55-64y)	GO:BP	defense response to other organism	5.208e-06	29	P63104, P01023, P61160, Q9ULZ3, Q96DR5, Q8TDL5, P08311, P31146, Q14019, P02671, P04406, P06396, P02790, P00738, P01859, Q14116, Q9UHA7, P17931, Q9UJ70, P80188, P05164, O75594, P67775, O00584, Q9NQC3, P06702, P02787, P02788, P08670	1433Z_HUMAN; A2MG_HUMAN; ARP2_HUMAN; ASC_HUMAN; BPIA2_HUMAN; BPIB1_HUMAN; CATG_HUMAN; COR1A_HUMAN; COTL1_HUMAN; FIBA_HUMAN; G3P_HUMAN; GELS_HUMAN; HEMO_HUMAN; HPT_HUMAN; IGHG2_HUMAN; IL18_HUMAN; IL36A_HUMAN; LEG3_HUMAN; NAGK_HUMAN; NGAL_HUMAN; PERM_HUMAN; PGRP1_HUMAN; PP2AA_HUMAN; RNT2_HUMAN; RTN4_HUMAN; S10A9_HUMAN; TRFE_HUMAN; TRFL_HUMAN; VIME_HUMAN
Study 2 (55-64y)	GO:BP	nicotinamide nucleotide metabolic process	1.799e-05	11	O95336, Q08043, P04075, P06733, P04406, P06744, O75367, P00338, P07195, P67775, Q96AT9	6PGL_HUMAN; ACTN3_HUMAN; ALDOA_HUMAN; ENOA_HUMAN; G3P_HUMAN; G6PI_HUMAN; H2AY_HUMAN; LDHA_HUMAN; LDHB_HUMAN; PP2AA_HUMAN; RPE_HUMAN
Study 2 (55-64y)	GO:BP	pyridine nucleotide metabolic process	1.799e-05	11	O95336, Q08043, P04075, P06733, P04406, P06744, O75367, P00338, P07195, P67775, Q96AT9	6PGL_HUMAN; ACTN3_HUMAN; ALDOA_HUMAN; ENOA_HUMAN; G3P_HUMAN; G6PI_HUMAN; H2AY_HUMAN; LDHA_HUMAN; LDHB_HUMAN; PP2AA_HUMAN; RPE_HUMAN
Study 2 (55-64y)	GO:BP	cytoskeleton organization	2.532e-05	31	Q562R1, Q08043, O43707, Q16352, P04075, P02647, O15143, P61160, O15145, P59998, Q9ULZ3, P04920, Q10588, Q01518, P40121, P31146, Q14019, O60879, P04406, P06396, P08727, Q01546, P35579, O14745, P07737, P06702, Q9H299, P02787, Q8TEY7, P50552, P08670	ACTBL_HUMAN; ACTN3_HUMAN; ACTN4_HUMAN; AINX_HUMAN; ALDOA_HUMAN; APOA1_HUMAN; ARC1B_HUMAN; ARP2_HUMAN; ARPC3_HUMAN; ARPC4_HUMAN; ASC_HUMAN; B3A2_HUMAN; BST1_HUMAN; CAP1_HUMAN; CAPG_HUMAN; COR1A_HUMAN; COTL1_HUMAN; DIAP2_HUMAN; G3P_HUMAN; GELS_HUMAN; K1C19_HUMAN; K22O_HUMAN; MYH9_HUMAN; NHRF1_HUMAN; PROF1_HUMAN; S10A9_HUMAN; SH3L3_HUMAN; TRFE_HUMAN; UBP33_HUMAN; VASP_HUMAN; VIME_HUMAN
Study 2 (55-64y)	GO:BP	pyridine-containing compound metabolic process	2.795e-05	11	O95336, Q08043, P04075, P06733, P04406, P06744, O75367, P00338, P07195, P67775, Q96AT9	6PGL_HUMAN; ACTN3_HUMAN; ALDOA_HUMAN; ENOA_HUMAN; G3P_HUMAN; G6PI_HUMAN; H2AY_HUMAN; LDHA_HUMAN; LDHB_HUMAN; PP2AA_HUMAN; RPE_HUMAN
Study 2 (55-64y)	GO:BP	response to stimulus**	3.501e-05	92	P63104, P01009, P01023, Q8NE71, Q08043, O43707, Q16352, P02768, P01019, P02647, O15143, P61160, O15145, Q9ULZ3, O95817, Q96DR5, Q8TDL5, Q10588, P07384, Q01518, P04040, P07858, P08311, P00450, O00299, P31146, Q14019, P51530, Q8TEW6, P06733, P23141, Q6ZVX7, P02671, P02679, P04406, P06744, P52565, P52566, P06396, P78417, P09211, O75367, P68871, P02100, P51858, P02790, P00738, O95757, P08238, P01859,…	1433Z_HUMAN; A1AT_HUMAN; A2MG_HUMAN; ABCF1_HUMAN; ACTN3_HUMAN; ACTN4_HUMAN; AINX_HUMAN; ALBU_HUMAN; ANGT_HUMAN; APOA1_HUMAN; ARC1B_HUMAN; ARP2_HUMAN; ARPC3_HUMAN; ASC_HUMAN; BAG3_HUMAN; BPIA2_HUMAN; BPIB1_HUMAN; BST1_HUMAN; CAN1_HUMAN; CAP1_HUMAN; CATA_HUMAN; CATB_HUMAN; CATG_HUMAN; CERU_HUMAN; CLIC1_HUMAN; COR1A_HUMAN; COTL1_HUMAN; DNA2_HUMAN; DOK4_HUMAN; ENOA_HUMAN; EST1_HUMAN; FBX50_HUMAN; FIB…
Study 2 (55-64y)	GO:BP	catabolic process**	4.78e-05	42	Q08043, P04075, Q9ULZ3, O95817, P07384, P04040, P07858, Q9UBR2, P04632, Q01459, P51530, P06733, P23141, Q6ZVX7, P04406, P06744, P78417, P68871, P02100, P00738, P08238, P00338, P09960, Q9UJ70, Q99497, P05164, O75594, Q6P4A8, P67775, Q13162, P60900, O14818, P49720, P28070, Q06323, P51149, O00584, P06702, P02787, P68036, Q8TEY7, P08670	ACTN3_HUMAN; ALDOA_HUMAN; ASC_HUMAN; BAG3_HUMAN; CAN1_HUMAN; CATA_HUMAN; CATB_HUMAN; CATZ_HUMAN; CPNS1_HUMAN; DIAC_HUMAN; DNA2_HUMAN; ENOA_HUMAN; EST1_HUMAN; FBX50_HUMAN; G3P_HUMAN; G6PI_HUMAN; GSTO1_HUMAN; HBB_HUMAN; HBE_HUMAN; HPT_HUMAN; HS90B_HUMAN; LDHA_HUMAN; LKHA4_HUMAN; NAGK_HUMAN; PARK7_HUMAN; PERM_HUMAN; PGRP1_HUMAN; PLBL1_HUMAN; PP2AA_HUMAN; PRDX4_HUMAN; PSA6_HUMAN; PSA7_HUMAN; PSB3_HUM…
Study 2 (55-64y)	GO:BP	defense response to symbiont	6.766e-05	25	P63104, P01023, P61160, Q9ULZ3, Q8TDL5, P08311, P31146, P02671, P04406, P06396, P02790, P01859, Q14116, Q9UHA7, P17931, Q9UJ70, P80188, O75594, P67775, O00584, Q9NQC3, P06702, P02787, P02788, P08670	1433Z_HUMAN; A2MG_HUMAN; ARP2_HUMAN; ASC_HUMAN; BPIB1_HUMAN; CATG_HUMAN; COR1A_HUMAN; FIBA_HUMAN; G3P_HUMAN; GELS_HUMAN; HEMO_HUMAN; IGHG2_HUMAN; IL18_HUMAN; IL36A_HUMAN; LEG3_HUMAN; NAGK_HUMAN; NGAL_HUMAN; PGRP1_HUMAN; PP2AA_HUMAN; RNT2_HUMAN; RTN4_HUMAN; S10A9_HUMAN; TRFE_HUMAN; TRFL_HUMAN; VIME_HUMAN
* overlap was tested for study II, old group, because of highest number of molecules
** categories are general terms and include all proteins shown in the categories shown above

## Sheet: REAC
study	source	term_name	p_value	intersection size	Accession_List	Protein_Name_List	log10_p
Study 1	REAC	Neutrophil degranulation	1.982e-05	12	P01009, P04217, P08246, P68871, P52790, P17931, P05164, O75594, P01833, Q13162, P48595, P35237	A1AT_HUMAN; A1BG_HUMAN; ELNE_HUMAN; HBB_HUMAN; HXK3_HUMAN; LEG3_HUMAN; PERM_HUMAN; PGRP1_HUMAN; PIGR_HUMAN; PRDX4_HUMAN; SPB10_HUMAN; SPB6_HUMAN	4.703
Study 1	REAC	Innate Immune System	0.004942	14	P01009, P04217, O15144, P08246, P02671, P68871, P52790, P17931, P05164, O75594, P01833, Q13162, P48595, P35237	A1AT_HUMAN; A1BG_HUMAN; ARPC2_HUMAN; ELNE_HUMAN; FIBA_HUMAN; HBB_HUMAN; HXK3_HUMAN; LEG3_HUMAN; PERM_HUMAN; PGRP1_HUMAN; PIGR_HUMAN; PRDX4_HUMAN; SPB10_HUMAN; SPB6_HUMAN	2.30614
Study 1	REAC	Platelet degranulation	0.03016	5	P01009, P04217, P01023, O43707, P02671	A1AT_HUMAN; A1BG_HUMAN; A2MG_HUMAN; ACTN4_HUMAN; FIBA_HUMAN	1.52054
Study 1	REAC	Response to elevated platelet cytosolic Ca2+	0.03628	5	P01009, P04217, P01023, O43707, P02671	A1AT_HUMAN; A1BG_HUMAN; A2MG_HUMAN; ACTN4_HUMAN; FIBA_HUMAN	1.44029
Study 2 (35-44y)	REAC	Neutrophil degranulation	5.61e-11	20	P01009, Q01432, P61160, P08236, P36222, Q14019, P04080, P08246, O75015, P06396, P09211, P68871, P00738, P41218, P06737, P61018, O00584, P05109, P02766, Q99536	A1AT_HUMAN; AMPD3_HUMAN; ARP2_HUMAN; BGLR_HUMAN; CH3L1_HUMAN; COTL1_HUMAN; CYTB_HUMAN; ELNE_HUMAN; FCG3B_HUMAN; GELS_HUMAN; GSTP1_HUMAN; HBB_HUMAN; HPT_HUMAN; MNDA_HUMAN; PYGL_HUMAN; RAB4B_HUMAN; RNT2_HUMAN; S10A8_HUMAN; TTHY_HUMAN; VAT1_HUMAN	10.2511
Study 2 (35-44y)	REAC	Innate Immune System	1.394e-07	24	P01009, Q01432, P61160, P08236, P36222, P0C0L5, Q14019, P04080, P08246, P08637, O75015, P02679, P06396, P09211, P68871, P00738, P41218, P06737, P61018, O00584, P05109, P02766, Q99536, P36543	A1AT_HUMAN; AMPD3_HUMAN; ARP2_HUMAN; BGLR_HUMAN; CH3L1_HUMAN; CO4B_HUMAN; COTL1_HUMAN; CYTB_HUMAN; ELNE_HUMAN; FCG3A_HUMAN; FCG3B_HUMAN; FIBG_HUMAN; GELS_HUMAN; GSTP1_HUMAN; HBB_HUMAN; HPT_HUMAN; MNDA_HUMAN; PYGL_HUMAN; RAB4B_HUMAN; RNT2_HUMAN; S10A8_HUMAN; TTHY_HUMAN; VAT1_HUMAN; VATE1_HUMAN	6.85568
Study 2 (35-44y)	REAC	Immune System	0.0005954	27	P01009, Q01432, P61160, P08236, P00915, P36222, P0C0L5, Q14019, P04080, P08246, P08637, O75015, P02679, P06396, P09211, P68871, P00738, P54652, P41218, P06737, P61018, O00584, P05109, P04179, P02766, Q99536, P36543	A1AT_HUMAN; AMPD3_HUMAN; ARP2_HUMAN; BGLR_HUMAN; CAH1_HUMAN; CH3L1_HUMAN; CO4B_HUMAN; COTL1_HUMAN; CYTB_HUMAN; ELNE_HUMAN; FCG3A_HUMAN; FCG3B_HUMAN; FIBG_HUMAN; GELS_HUMAN; GSTP1_HUMAN; HBB_HUMAN; HPT_HUMAN; HSP72_HUMAN; MNDA_HUMAN; PYGL_HUMAN; RAB4B_HUMAN; RNT2_HUMAN; S10A8_HUMAN; SODM_HUMAN; TTHY_HUMAN; VAT1_HUMAN; VATE1_HUMAN	3.22521
Study 2 (35-44y)	REAC	Platelet degranulation	0.01958	6	P01009, P01023, P02768, P01133, P02679, O75083	A1AT_HUMAN; A2MG_HUMAN; ALBU_HUMAN; EGF_HUMAN; FIBG_HUMAN; WDR1_HUMAN	1.70813
Study 2 (35-44y)	REAC	Response to elevated platelet cytosolic Ca2+	0.02435	6	P01009, P01023, P02768, P01133, P02679, O75083	A1AT_HUMAN; A2MG_HUMAN; ALBU_HUMAN; EGF_HUMAN; FIBG_HUMAN; WDR1_HUMAN	1.6135
Study 2 (55-64y)*	REAC	Neutrophil degranulation	6.924e-19	36	P01009, P04075, P61160, Q9ULZ3, Q10588, P07384, Q01518, P04040, P07858, P08311, Q9UBR2, Q14019, Q9BRF8, P06744, P06396, P09211, P68871, Q9Y5Z4, P00738, P08238, P30740, P17931, P09960, P80188, Q6UX06, P05164, O75594, P62937, Q13162, P51148, P51149, Q9HD89, O00584, P06702, P48595, P02788	A1AT_HUMAN; ALDOA_HUMAN; ARP2_HUMAN; ASC_HUMAN; BST1_HUMAN; CAN1_HUMAN; CAP1_HUMAN; CATA_HUMAN; CATB_HUMAN; CATG_HUMAN; CATZ_HUMAN; COTL1_HUMAN; CPPED_HUMAN; G6PI_HUMAN; GELS_HUMAN; GSTP1_HUMAN; HBB_HUMAN; HEBP2_HUMAN; HPT_HUMAN; HS90B_HUMAN; ILEU_HUMAN; LEG3_HUMAN; LKHA4_HUMAN; NGAL_HUMAN; OLFM4_HUMAN; PERM_HUMAN; PGRP1_HUMAN; PPIA_HUMAN; PRDX4_HUMAN; RAB5C_HUMAN; RAB7A_HUMAN; RETN_HUMAN; RNT2_H…	18.1597
Study 2 (55-64y)	REAC	Innate Immune System	1.041e-18	51	P01009, P04075, O15143, P61160, O15145, P59998, Q9ULZ3, Q96DR5, Q8TDL5, Q10588, P07384, Q01518, P04040, P07858, P08311, Q9UBR2, Q14019, Q9BRF8, P02671, P02679, P06744, P06396, P09211, P68871, Q9Y5Z4, P00738, P08238, P01859, P30740, P17931, P09960, P35579, P80188, Q6UX06, P05164, O75594, P67775, P62937, Q13162, P60900, O14818, P49720, P28070, Q06323, P51148, P51149, Q9HD89, O00584, P06702, P48595,…	A1AT_HUMAN; ALDOA_HUMAN; ARC1B_HUMAN; ARP2_HUMAN; ARPC3_HUMAN; ARPC4_HUMAN; ASC_HUMAN; BPIA2_HUMAN; BPIB1_HUMAN; BST1_HUMAN; CAN1_HUMAN; CAP1_HUMAN; CATA_HUMAN; CATB_HUMAN; CATG_HUMAN; CATZ_HUMAN; COTL1_HUMAN; CPPED_HUMAN; FIBA_HUMAN; FIBG_HUMAN; G6PI_HUMAN; GELS_HUMAN; GSTP1_HUMAN; HBB_HUMAN; HEBP2_HUMAN; HPT_HUMAN; HS90B_HUMAN; IGHG2_HUMAN; ILEU_HUMAN; LEG3_HUMAN; LKHA4_HUMAN; MYH9_HUMAN; NGAL_…	17.9827
Study 2 (55-64y)	REAC	Immune System	1.235e-12	60	P63104, P01009, P04075, O15143, P61160, O15145, P59998, Q9ULZ3, Q96DR5, Q8TDL5, Q10588, P07384, Q01518, P04040, P07858, P08311, Q9UBR2, Q14019, Q9BRF8, P02671, P02679, P06744, P06396, P78417, P09211, P68871, Q9Y5Z4, P00738, P08238, P01859, Q14116, Q9UHA7, P30740, P17931, P09960, P35579, P80188, Q6UX06, P07237, P05164, O75594, P67775, P62937, Q13162, P60900, O14818, P49720, P28070, Q06323, P51148,…	1433Z_HUMAN; A1AT_HUMAN; ALDOA_HUMAN; ARC1B_HUMAN; ARP2_HUMAN; ARPC3_HUMAN; ARPC4_HUMAN; ASC_HUMAN; BPIA2_HUMAN; BPIB1_HUMAN; BST1_HUMAN; CAN1_HUMAN; CAP1_HUMAN; CATA_HUMAN; CATB_HUMAN; CATG_HUMAN; CATZ_HUMAN; COTL1_HUMAN; CPPED_HUMAN; FIBA_HUMAN; FIBG_HUMAN; G6PI_HUMAN; GELS_HUMAN; GSTO1_HUMAN; GSTP1_HUMAN; HBB_HUMAN; HEBP2_HUMAN; HPT_HUMAN; HS90B_HUMAN; IGHG2_HUMAN; IL18_HUMAN; IL36A_HUMAN; ILE…	11.9084
Study 2 (55-64y)	REAC	Platelet degranulation	3.113e-07	13	P01009, P01023, O43707, P02768, P04075, P02647, Q01518, P02671, P02679, P00747, P62937, P07737, P02787	A1AT_HUMAN; A2MG_HUMAN; ACTN4_HUMAN; ALBU_HUMAN; ALDOA_HUMAN; APOA1_HUMAN; CAP1_HUMAN; FIBA_HUMAN; FIBG_HUMAN; PLMN_HUMAN; PPIA_HUMAN; PROF1_HUMAN; TRFE_HUMAN	6.50688
Study 2 (55-64y)	REAC	Response to elevated platelet cytosolic Ca2+	5.065e-07	13	P01009, P01023, O43707, P02768, P04075, P02647, Q01518, P02671, P02679, P00747, P62937, P07737, P02787	A1AT_HUMAN; A2MG_HUMAN; ACTN4_HUMAN; ALBU_HUMAN; ALDOA_HUMAN; APOA1_HUMAN; CAP1_HUMAN; FIBA_HUMAN; FIBG_HUMAN; PLMN_HUMAN; PPIA_HUMAN; PROF1_HUMAN; TRFE_HUMAN	6.29543
* overlap was tested for study II, old group, because of highest number of molecules
