# Supplementary material for: From the Proteome to Therapeutics: A Multi‐Database Approach to Drug Discovery in Periodontitis—An Exploratory Pilot Study
Source: J Clin Periodontol. 2026 May 4;53(7):990–1004. doi: 10.1111/jcpe.70129 (PMC13263717; doi:10.1111/jcpe.70129)
Supplement: Supplementary file 4 — Table S3: Results from analysis of younger (33–45 years) and older (55–64 years) age groups in sub‐study II. [file JCPE-53-990-s003.xlsx]

## Sheet: Legend
Table S3. Results from analysis of younger (33-45 years) and older (55-64 years) age groups in sub-study II
Overview on p values from t-tests, q values after Bonferroni-Hochberg correction of p values, and fold change values for all proteins

## Sheet: Sub-study II (35-44 years)
Protein	Protein name	P-Value	BH Q-Value	Fold change
1433B_HUMAN	14-3-3 protein beta/alpha	0.879025	0.966262	1.03036
1433E_HUMAN	14-3-3 protein epsilon	0.0945453	0.550172	-1.15629
1433F_HUMAN	14-3-3 protein eta	0.169451	0.597193	-1.25287
1433G_HUMAN	14-3-3 protein gamma	0.194943	0.620077	-1.21335
1433S_HUMAN	14-3-3 protein sigma	0.117683	0.562453	-1.27544
1433T_HUMAN	14-3-3 protein theta	0.750258	0.921064	-1.07611
1433Z_HUMAN	14-3-3 protein zeta/delta	0.755061	0.921193	1.04456
4F2_HUMAN	4F2 cell-surface antigen heavy chain	0.191731	0.614928	1.2348
5NTC_HUMAN	Cytosolic purine 5'-nucleotidase	0.977773	0.992432	-1.00522
6PGD_HUMAN	6-phosphogluconate dehydrogenase, decarboxylating	0.86726	0.964099	1.01495
6PGL_HUMAN	6-phosphogluconolactonase	0.0940454	0.550172	-1.41138
A1AG1_HUMAN	Alpha-1-acid glycoprotein 1	0.188063	0.613869	1.24874
A1AG2_HUMAN	Alpha-1-acid glycoprotein 2	0.12988	0.58255	1.16675
A1AT_HUMAN	Alpha-1-antitrypsin	0.00925026	0.227349	1.45629
A1BG_HUMAN	Alpha-1B-glycoprotein	0.187007	0.613869	1.3342
A2GL_HUMAN	Leucine-rich alpha-2-glycoprotein	0.499169	0.81574	-1.08435
A2MG_HUMAN	Alpha-2-macroglobulin	0.000879862	0.109558	1.66644
A2ML1_HUMAN	Alpha-2-macroglobulin-like protein 1	0.0201589	0.279114	-1.39269
AACT_HUMAN	Alpha-1-antichymotrypsin	0.48638	0.815476	1.08398
AARD_HUMAN	Alanine and arginine-rich domain-containing protein	0.441548	0.797239	-1.44279
AATC_HUMAN	Aspartate aminotransferase, cytoplasmic	0.0463064	0.403114	-1.24788
AATM_HUMAN	Aspartate aminotransferase, mitochondrial	0.425469	0.786961	-1.07327
ABRAL_HUMAN	Costars family protein ABRACL	0.0208427	0.279114	2.84326
ACADS_HUMAN	Short-chain specific acyl-CoA dehydrogenase, mitochondrial	0.0962702	0.550172	1.50817
ACBP_HUMAN	Acyl-CoA-binding protein	0.146048	0.585554	-1.29779
ACPH_HUMAN	Acylamino-acid-releasing enzyme	0.893846	0.966262	1.03725
ACTB_HUMAN	Actin, cytoplasmic 1	0.257227	0.676265	1.1761
ACTBL_HUMAN	Beta-actin-like protein 2	0.423451	0.786961	-1.10502
ACTBM_HUMAN	Putative beta-actin-like protein 3	0.620278	0.881657	-1.06307
ACTN1_HUMAN	Alpha-actinin-1	0.150983	0.585554	-1.19386
ACTN2_HUMAN	Alpha-actinin-2	0.357193	0.753817	-1.07823
ACTN3_HUMAN	Alpha-actinin-3	0.109909	0.552166	1.19294
ACTN4_HUMAN	Alpha-actinin-4	0.0997727	0.552166	1.24389
ACV1B_HUMAN	Activin receptor type-1B	0.820832	0.93667	-1.06074
ADH7_HUMAN	Alcohol dehydrogenase class 4 mu/sigma chain	0.44614	0.799608	1.25086
ADIRF_HUMAN	Adipogenesis regulatory factor	0.122252	0.5676	-1.24394
AHSA2_HUMAN	Activator of 90 kDa heat shock protein ATPase homolog 2	0.134955	0.58255	-1.50847
AINX_HUMAN	Alpha-internexin	0.00396594	0.211468	1.36744
AK1A1_HUMAN	Alcohol dehydrogenase [NADP(+)]	0.0833879	0.535888	1.35612
AK1BA_HUMAN	Aldo-keto reductase family 1 member B10	0.753383	0.921193	-1.03821
AK1BF_HUMAN	Aldo-keto reductase family 1 member B15	0.667514	0.89088	-1.08459
AK1C3_HUMAN	Aldo-keto reductase family 1 member C3	0.568277	0.850824	-1.32103
AKP8L_HUMAN	A-kinase anchor protein 8-like	0.401438	0.777236	1.13875
AL1A1_HUMAN	Retinal dehydrogenase 1	0.974165	0.992432	1.00869
AL3A1_HUMAN	Aldehyde dehydrogenase, dimeric NADP-preferring	0.518502	0.827079	-1.14333
AL9A1_HUMAN	4-trimethylaminobutyraldehyde dehydrogenase	0.15038	0.585554	1.27568
ALBU_HUMAN	Serum albumin	0.0440528	0.402161	1.39524
ALDOA_HUMAN	Fructose-bisphosphate aldolase A	0.716002	0.912027	-1.04789
ALDOC_HUMAN	Fructose-bisphosphate aldolase C	0.114397	0.552166	1.23791
ALG5_HUMAN	Dolichyl-phosphate beta-glucosyltransferase	0.146939	0.585554	1.6108
ALS2_HUMAN	Alsin	0.000257088	0.0626651	2.05035
AMBP_HUMAN	Protein AMBP	0.935605	0.980106	-1.01143
AMD_HUMAN	Peptidyl-glycine alpha-amidating monooxygenase	0.513951	0.824181	-1.09455
AMPB_HUMAN	Aminopeptidase B	0.468907	0.810845	1.1076
AMPD3_HUMAN	AMP deaminase 3	0.0383672	0.366745	1.78779
AMPQ_HUMAN	Aminopeptidase Q	0.0315293	0.352398	1.87212
AMY1_HUMAN	Alpha-amylase 1	0.507583	0.818005	-1.12208
AMY2B_HUMAN	Alpha-amylase 2B	0.151979	0.585554	-1.3914
AMYP_HUMAN	Pancreatic alpha-amylase	0.765648	0.923024	-1.17105
AN32A_HUMAN	Acidic leucine-rich nuclear phosphoprotein 32 family member A	0.498535	0.81574	-1.13382
ANAG_HUMAN	Alpha-N-acetylglucosaminidase	0.277009	0.68723	-1.57603
ANGT_HUMAN	Angiotensinogen	0.227927	0.649014	-1.57612
ANR12_HUMAN	Ankyrin repeat domain-containing protein 12	0.181351	0.61161	-1.27696
ANR62_HUMAN	Ankyrin repeat domain-containing protein 62	0.472742	0.810845	-1.21439
ANT3_HUMAN	Antithrombin-III	0.00715739	0.211468	1.39386
ANXA1_HUMAN	Annexin A1	0.330479	0.736406	1.15497
ANXA2_HUMAN	Annexin A2	0.930612	0.978799	1.01648
ANXA3_HUMAN	Annexin A3	0.144087	0.585554	1.23007
ANXA6_HUMAN	Annexin A6	0.0726662	0.4919	-1.8768
ANXA9_HUMAN	Annexin A9	0.249487	0.673378	-1.49914
AP5B1_HUMAN	AP-5 complex subunit beta-1	0.190309	0.613869	1.31708
APEX1_HUMAN	DNA-(apurinic or apyrimidinic site) lyase	0.336344	0.738309	-1.16606
APOA1_HUMAN	Apolipoprotein A-I	0.424631	0.786961	-1.12264
APOBR_HUMAN	Apolipoprotein B receptor	0.751966	0.921064	1.09274
APT_HUMAN	Adenine phosphoribosyltransferase	0.208752	0.631862	1.39275
ARC1B_HUMAN	Actin-related protein 2/3 complex subunit 1B	0.209146	0.631862	1.58682
ARGI1_HUMAN	Arginase-1	0.3274	0.736406	-1.35551
ARP2_HUMAN	Actin-related protein 2	0.0284845	0.330623	-1.48166
ARP3_HUMAN	Actin-related protein 3	0.129027	0.58255	1.34431
ARP3B_HUMAN	Actin-related protein 3B	0.982559	0.992432	1.00305
ARPC2_HUMAN	Actin-related protein 2/3 complex subunit 2	0.0822422	0.534574	1.25033
ARPC3_HUMAN	Actin-related protein 2/3 complex subunit 3	0.250013	0.673378	1.15
ARPC4_HUMAN	Actin-related protein 2/3 complex subunit 4	0.99794	0.998965	-1.00043
ARPC5_HUMAN	Actin-related protein 2/3 complex subunit 5	0.332726	0.736406	1.18417
ARSA_HUMAN	Arylsulfatase A	0.308578	0.716342	-1.1237
ASC_HUMAN	Apoptosis-associated speck-like protein containing a CARD	0.62275	0.881657	1.11006
ASPG_HUMAN	N(4)-(beta-N-acetylglucosaminyl)-L-asparaginase	0.0199714	0.279114	-1.39832
ATD2B_HUMAN	ATPase family AAA domain-containing protein 2B	0.160784	0.597193	-1.84357
ATLA3_HUMAN	Atlastin-3	0.252328	0.674026	-1.67371
ATOX1_HUMAN	Copper transport protein ATOX1	0.148495	0.585554	-1.53838
ATPB_HUMAN	ATP synthase subunit beta, mitochondrial	0.364455	0.757796	1.22659
AVEN_HUMAN	Cell death regulator Aven	0.77236	0.923024	1.07999
AXA2L_HUMAN	Putative annexin A2-like protein	0.84924	0.951734	1.04948
B2L10_HUMAN	Bcl-2-like protein 10	0.745272	0.919798	-1.23694
B2MG_HUMAN	Beta-2-microglobulin	0.249454	0.673378	-1.16237
BAF_HUMAN	Barrier-to-autointegration factor	0.587316	0.855954	1.11312
BASP1_HUMAN	Brain acid soluble protein 1	0.10199	0.552166	1.97539
BCAR3_HUMAN	Breast cancer anti-estrogen resistance protein 3	0.533783	0.835059	1.11415
BGLR_HUMAN	Beta-glucuronidase	0.0461738	0.403114	1.51065
BIEA_HUMAN	Biliverdin reductase A	0.926709	0.978799	-1.02639
BLVRB_HUMAN	Flavin reductase (NADPH)	0.0485971	0.419311	1.58166
BPI_HUMAN	Bactericidal permeability-increasing protein	7.19654e-05	0.0626651	6.57149
BPIA2_HUMAN	BPI fold-containing family A member 2	0.893257	0.966262	1.03295
BPIB1_HUMAN	BPI fold-containing family B member 1	0.260167	0.677527	-1.38277
BPIB2_HUMAN	BPI fold-containing family B member 2	0.22832	0.649014	1.31372
BRE1B_HUMAN	E3 ubiquitin-protein ligase BRE1B	0.660068	0.890132	-1.13508
BST1_HUMAN	ADP-ribosyl cyclase 2	0.181835	0.61161	-1.29215
BTD_HUMAN	Biotinidase	0.32448	0.733389	-1.11925
BTNL2_HUMAN	Butyrophilin-like protein 2	0.407711	0.782516	-1.15056
C163A_HUMAN	Scavenger receptor cysteine-rich type 1 protein M130	0.825535	0.93667	-1.01954
C163B_HUMAN	Scavenger receptor cysteine-rich type 1 protein M160	0.289392	0.705394	-1.13598
C1AS1_HUMAN	Putative uncharacterized protein C17orf76-AS1, mitochondrial	0.139505	0.583653	-1.75246
C1QT3_HUMAN	Complement C1q tumor necrosis factor-related protein 3	0.630089	0.881657	1.1219
C1TC_HUMAN	C-1-tetrahydrofolate synthase, cytoplasmic	0.962952	0.987477	-1.00442
C8AP2_HUMAN	CASP8-associated protein 2	0.691903	0.896169	1.07343
CA186_HUMAN	Uncharacterized protein C1orf186	0.983312	0.992432	-1.00534
CA216_HUMAN	UPF0500 protein C1orf216	0.924243	0.977372	-1.02728
CA2D3_HUMAN	Voltage-dependent calcium channel subunit alpha-2/delta-3	0.34772	0.746756	1.29162
CAB45_HUMAN	45 kDa calcium-binding protein	0.452733	0.802573	1.12073
CABP5_HUMAN	Calcium-binding protein 5	0.70208	0.901881	-1.05907
CACL1_HUMAN	CDK2-associated and cullin domain-containing protein 1	0.708587	0.906656	1.05279
CADH1_HUMAN	Cadherin-1	0.372905	0.760411	-1.08128
CAH1_HUMAN	Carbonic anhydrase 1	0.0102891	0.238207	1.8858
CAH2_HUMAN	Carbonic anhydrase 2	0.352529	0.748919	-1.1464
CAH6_HUMAN	Carbonic anhydrase 6	0.798595	0.93667	-1.07125
CALL3_HUMAN	Calmodulin-like protein 3	0.99179	0.995876	-1.00222
CALL5_HUMAN	Calmodulin-like protein 5	0.719039	0.914033	-1.0517
CALM_HUMAN	Calmodulin	0.967848	0.990191	-1.00362
CALR_HUMAN	Calreticulin	0.0357073	0.358914	1.29108
CALU_HUMAN	Calumenin	0.0545427	0.443773	-1.19013
CALX_HUMAN	Calnexin	0.0599609	0.453193	1.4365
CAMP_HUMAN	Cathelicidin antimicrobial peptide	0.12217	0.5676	1.2297
CAN1_HUMAN	Calpain-1 catalytic subunit	0.441256	0.797239	1.07817
CANT1_HUMAN	Soluble calcium-activated nucleotidase 1	0.813903	0.93667	-1.02802
CAP1_HUMAN	Adenylyl cyclase-associated protein 1	0.96317	0.987477	1.00748
CAP2_HUMAN	Adenylyl cyclase-associated protein 2	0.353336	0.748919	1.1564
CAP7_HUMAN	Azurocidin	0.0110093	0.238207	1.94733
CAPG_HUMAN	Macrophage-capping protein	0.223049	0.641512	1.24476
CAPZB_HUMAN	F-actin-capping protein subunit beta	0.958029	0.986356	1.00511
CAR11_HUMAN	Caspase recruitment domain-containing protein 11	0.204321	0.631862	-1.23521
CASP1_HUMAN	Caspase-1	0.110828	0.552166	-1.51943
CASS4_HUMAN	Cas scaffolding protein family member 4	0.491271	0.815476	1.1599
CATA_HUMAN	Catalase	0.284327	0.698891	-1.45959
CATB_HUMAN	Cathepsin B	0.681842	0.896169	1.05495
CATC_HUMAN	Dipeptidyl peptidase 1	0.207576	0.631862	-1.13097
CATD_HUMAN	Cathepsin D	0.0659165	0.467516	1.47981
CATG_HUMAN	Cathepsin G	0.171502	0.597193	1.28512
CATL1_HUMAN	Cathepsin L1	0.620459	0.881657	1.04041
CATS_HUMAN	Cathepsin S	0.412362	0.785666	-1.19967
CATZ_HUMAN	Cathepsin Z	0.272041	0.68547	-1.18581
CAZA1_HUMAN	F-actin-capping protein subunit alpha-1	0.401494	0.777236	1.12855
CAZA2_HUMAN	F-actin-capping protein subunit alpha-2	0.482519	0.815476	-1.15704
CB042_HUMAN	Uncharacterized protein C2orf42	0.779525	0.928006	-1.04918
CBG_HUMAN	Corticosteroid-binding globulin	0.300555	0.713022	1.20042
CBPE_HUMAN	Carboxypeptidase E	0.0984907	0.552166	-1.16427
CBR1_HUMAN	Carbonyl reductase [NADPH] 1	0.621289	0.881657	1.16742
CC147_HUMAN	Coiled-coil domain-containing protein 147	0.13425	0.58255	1.46484
CC180_HUMAN	Coiled-coil domain-containing protein 180	0.646503	0.883628	1.23883
CC85A_HUMAN	Coiled-coil domain-containing protein 85A	0.856394	0.95755	1.04093
CCD67_HUMAN	Coiled-coil domain-containing protein 67	0.0388381	0.367642	2.00476
CCNG1_HUMAN	Cyclin-G1	0.0170766	0.279114	2.0847
CCYL2_HUMAN	Cyclin-Y-like protein 2	0.573937	0.851345	1.11923
CD040_HUMAN	Uncharacterized protein C4orf40	0.272782	0.68547	-1.23405
CD158_HUMAN	Coiled-coil domain-containing protein 158	0.706333	0.906151	-1.05677
CD44_HUMAN	CD44 antigen	0.137619	0.583653	-1.1496
CD59_HUMAN	CD59 glycoprotein	0.538341	0.835059	-1.07681
CD69_HUMAN	Early activation antigen CD69	0.108492	0.552166	1.55723
CDC5L_HUMAN	Cell division cycle 5-like protein	0.685319	0.896169	-1.09752
CDCA4_HUMAN	Cell division cycle-associated protein 4	0.85924	0.959633	1.02455
CDK12_HUMAN	Cyclin-dependent kinase 12	0.586056	0.855395	-1.32632
CDK13_HUMAN	Cyclin-dependent kinase 13	0.15949	0.597193	-1.37586
CDK18_HUMAN	Cyclin-dependent kinase 18	0.400666	0.777236	-1.41041
CDSN_HUMAN	Corneodesmosin	0.23257	0.650813	1.54642
CE170_HUMAN	Centrosomal protein of 170 kDa	0.439217	0.795979	-1.12853
CERU_HUMAN	Ceruloplasmin	0.0757827	0.505111	1.28822
CES1P_HUMAN	Putative inactive carboxylesterase 4	0.420489	0.786961	1.12813
CF058_HUMAN	UPF0762 protein C6orf58	0.751403	0.921064	1.0514
CFAB_HUMAN	Complement factor B	0.491488	0.815476	1.07066
CGRE1_HUMAN	Cell growth regulator with EF hand domain protein 1	0.21125	0.631862	1.26627
CH071_HUMAN	Putative uncharacterized protein encoded by LINC00588	0.808813	0.93667	-1.05909
CH10_HUMAN	10 kDa heat shock protein, mitochondrial	0.513497	0.824181	-1.08255
CH3L1_HUMAN	Chitinase-3-like protein 1	0.0316723	0.352398	1.37042
CH3L2_HUMAN	Chitinase-3-like protein 2	0.333361	0.736406	-1.12258
CH60_HUMAN	60 kDa heat shock protein, mitochondrial	0.442722	0.797881	-1.16581
CHIT1_HUMAN	Chitotriosidase-1	0.294399	0.713022	1.18125
CHSP1_HUMAN	Calcium-regulated heat stable protein 1	0.815822	0.93667	1.05779
CISY_HUMAN	Citrate synthase, mitochondrial	0.90508	0.96935	1.01682
CK5P2_HUMAN	CDK5 regulatory subunit-associated protein 2	0.190445	0.613869	-1.16017
CL043_HUMAN	Uncharacterized protein C12orf43	0.951179	0.986356	-1.01626
CL071_HUMAN	Uncharacterized protein C12orf71	0.492976	0.815476	-1.43512
CLAP1_HUMAN	CLIP-associating protein 1	0.140077	0.583653	-1.2644
CLAP2_HUMAN	CLIP-associating protein 2	0.592608	0.862377	1.08558
CLCA4_HUMAN	Calcium-activated chloride channel regulator 4	0.209358	0.631862	1.14765
CLGN_HUMAN	Calmegin	0.318046	0.724042	-1.35505
CLIC1_HUMAN	Chloride intracellular channel protein 1	0.449797	0.802573	1.1439
CLOCK_HUMAN	Circadian locomoter output cycles protein kaput	0.515947	0.824669	-1.3162
CLUS_HUMAN	Clusterin	0.353278	0.748919	1.13477
CNBP1_HUMAN	Beta-catenin-interacting protein 1	0.233138	0.650813	-1.38217
CNDP2_HUMAN	Cytosolic non-specific dipeptidase	0.795479	0.93667	-1.04023
CO056_HUMAN	Putative uncharacterized protein C15orf56	0.770912	0.923024	1.05133
CO3_HUMAN	Complement C3	0.385301	0.766897	-1.11078
CO4A_HUMAN	Complement C4-A	0.907336	0.96935	-1.02605
CO4B_HUMAN	Complement C4-B	0.0231853	0.297925	1.42727
CO6A1_HUMAN	Collagen alpha-1(VI) chain	0.556625	0.845342	-1.0577
CO6A2_HUMAN	Collagen alpha-2(VI) chain	0.620177	0.881657	1.12046
COF1_HUMAN	Cofilin-1	0.0594754	0.453035	1.22719
COL11_HUMAN	Collectin-11	0.659477	0.890132	-1.1256
COR1A_HUMAN	Coronin-1A	0.131447	0.58255	-1.20416
COTL1_HUMAN	Coactosin-like protein	0.0257066	0.305657	1.40623
CP135_HUMAN	Centrosomal protein of 135 kDa	0.826316	0.93667	-1.07861
CPEB1_HUMAN	Cytoplasmic polyadenylation element-binding protein 1	0.722521	0.915915	-1.13689
CPNE5_HUMAN	Copine-5	0.0240499	0.297925	1.723
CPNS1_HUMAN	Calpain small subunit 1	0.375136	0.760411	-1.14579
CPPED_HUMAN	Calcineurin-like phosphoesterase domain-containing protein 1	0.846469	0.950816	1.03532
CRIS3_HUMAN	Cysteine-rich secretory protein 3	0.71528	0.912027	1.04812
CRNN_HUMAN	Cornulin	0.0268531	0.315443	-1.44972
CS010_HUMAN	UPF0556 protein C19orf10	0.822724	0.93667	-1.02741
CTCFL_HUMAN	Transcriptional repressor CTCFL	0.908703	0.96935	1.02896
CTSR3_HUMAN	Cation channel sperm-associated protein 3	0.114153	0.552166	-1.86069
CUL3_HUMAN	Cullin-3	0.957122	0.986356	1.00953
CUTA_HUMAN	Protein CutA	0.785206	0.929097	-1.0283
CYC_HUMAN	Cytochrome c	0.627022	0.881657	-1.15185
CYH4_HUMAN	Cytohesin-4	0.0708773	0.490109	-1.64856
CYTA_HUMAN	Cystatin-A	0.45258	0.802573	-1.21204
CYTB_HUMAN	Cystatin-B	0.00619164	0.211468	-1.59116
CYTC_HUMAN	Cystatin-C	0.735336	0.916972	-1.05567
CYTD_HUMAN	Cystatin-D	0.811571	0.93667	-1.06839
CYTN_HUMAN	Cystatin-SN	0.670352	0.89118	1.12439
CYTS_HUMAN	Cystatin-S	0.984289	0.992432	-1.00564
CYTT_HUMAN	Cystatin-SA	0.822075	0.93667	1.07275
DAG1_HUMAN	Dystroglycan	0.543391	0.83963	1.28639
DAPLE_HUMAN	Protein Daple	0.289116	0.705394	1.59333
DB112_HUMAN	Beta-defensin 112	0.690199	0.896169	1.1138
DCA11_HUMAN	DDB1- and CUL4-associated factor 11	0.159546	0.597193	1.41274
DCE2_HUMAN	Glutamate decarboxylase 2	0.810193	0.93667	1.06646
DDX21_HUMAN	Nucleolar RNA helicase 2	0.778084	0.927423	-1.05386
DDX5_HUMAN	Probable ATP-dependent RNA helicase DDX5	0.141574	0.585554	1.41435
DDX55_HUMAN	ATP-dependent RNA helicase DDX55	0.17109	0.597193	-1.64384
DDX6_HUMAN	Probable ATP-dependent RNA helicase DDX6	0.557596	0.8455	1.25123
DESM_HUMAN	Desmin	0.208488	0.631862	-1.19862
DHPR_HUMAN	Dihydropteridine reductase	0.437814	0.794914	-1.12779
DHX57_HUMAN	Putative ATP-dependent RNA helicase DHX57	0.0628574	0.460797	1.31818
DIAC_HUMAN	Di-N-acetylchitobiase	0.214834	0.631862	1.1445
DNJA4_HUMAN	DnaJ homolog subfamily A member 4	0.740606	0.918691	1.08709
DNJC9_HUMAN	DnaJ homolog subfamily C member 9	0.0644097	0.462551	1.49658
DNMBP_HUMAN	Dynamin-binding protein	0.0618812	0.459303	-1.55414
DNS2A_HUMAN	Deoxyribonuclease-2-alpha	0.318406	0.724042	-1.46175
DOC11_HUMAN	Dedicator of cytokinesis protein 11	0.0381092	0.366745	1.48372
DOCK9_HUMAN	Dedicator of cytokinesis protein 9	0.574549	0.851345	-1.2005
DPOG1_HUMAN	DNA polymerase subunit gamma-1	0.666807	0.89088	-1.11161
DPP2_HUMAN	Dipeptidyl peptidase 2	0.999862	0.999862	1.00002
DPP3_HUMAN	Dipeptidyl peptidase 3	0.796719	0.93667	1.06903
DPP4_HUMAN	Dipeptidyl peptidase 4	0.839622	0.945302	1.01707
DSC2_HUMAN	Desmocollin-2	0.755051	0.921193	-1.02742
DSC3_HUMAN	Desmocollin-3	0.835759	0.943131	-1.04524
DSG1_HUMAN	Desmoglein-1	0.0914145	0.550172	-1.21838
DSG3_HUMAN	Desmoglein-3	0.112263	0.552166	-1.26845
DUXA_HUMAN	Double homeobox protein A	0.549734	0.843465	1.20912
ECHD1_HUMAN	Ethylmalonyl-CoA decarboxylase	0.244917	0.668438	2.87444
ECM1_HUMAN	Extracellular matrix protein 1	0.551067	0.843465	1.076
EDRF1_HUMAN	Erythroid differentiation-related factor 1	0.882209	0.966262	-1.0338
EF1A2_HUMAN	Elongation factor 1-alpha 2	0.489333	0.815476	-1.12062
EF1G_HUMAN	Elongation factor 1-gamma	0.503315	0.816526	-1.11949
EF2_HUMAN	Elongation factor 2	0.0208978	0.279114	1.48581
EFCB6_HUMAN	EF-hand calcium-binding domain-containing protein 6	0.269566	0.684469	1.0984
EFHD2_HUMAN	EF-hand domain-containing protein D2	0.34176	0.738309	1.33682
EGF_HUMAN	Pro-epidermal growth factor	0.00799297	0.219821	1.35177
ELNE_HUMAN	Neutrophil elastase	0.00222356	0.166767	3.55233
ENDOU_HUMAN	Poly(U)-specific endoribonuclease	0.00606553	0.211468	-1.52795
ENOA_HUMAN	Alpha-enolase	0.625448	0.881657	-1.06415
ENOB_HUMAN	Beta-enolase	0.360195	0.75485	-1.15727
ENOG_HUMAN	Gamma-enolase	0.0346976	0.352398	1.32286
ENPL_HUMAN	Endoplasmin	0.492713	0.815476	1.18385
EPPI_HUMAN	Eppin	0.00893444	0.227349	-1.59671
ERAP1_HUMAN	Endoplasmic reticulum aminopeptidase 1	0.019086	0.279114	1.23373
ERD23_HUMAN	ER lumen protein retaining receptor 3	0.136601	0.583653	-1.42412
ERIC1_HUMAN	Glutamate-rich protein 1	0.48461	0.815476	-1.20363
ERO1A_HUMAN	ERO1-like protein alpha	0.0208209	0.279114	-1.66391
ERO1B_HUMAN	ERO1-like protein beta	0.819733	0.93667	-1.03873
ERP29_HUMAN	Endoplasmic reticulum resident protein 29	0.47301	0.810845	1.07199
EST1_HUMAN	Liver carboxylesterase 1	0.493856	0.815476	1.10851
EST2_HUMAN	Cocaine esterase	0.269101	0.684469	-1.1513
EVA1B_HUMAN	Protein eva-1 homolog B	0.820558	0.93667	1.11171
EVI5L_HUMAN	EVI5-like protein	0.302029	0.713022	1.24368
EVPL_HUMAN	Envoplakin	0.688355	0.896169	1.14475
EZH1_HUMAN	Histone-lysine N-methyltransferase EZH1	0.298845	0.713022	1.37921
EZRI_HUMAN	Ezrin	0.373695	0.760411	-1.17509
F16B1_HUMAN	Protein FAM160B1	0.251799	0.674026	-1.68102
F170B_HUMAN	Putative protein FAM170B	0.0874877	0.550172	1.56213
F178A_HUMAN	Protein FAM178A	0.146045	0.585554	-1.56573
FABP5_HUMAN	Fatty acid-binding protein, epidermal	0.269507	0.684469	1.10955
FAM3B_HUMAN	Protein FAM3B	0.628194	0.881657	-1.08486
FAM3D_HUMAN	Protein FAM3D	0.734863	0.916972	1.02834
FAM9A_HUMAN	Protein FAM9A	0.662553	0.89088	-1.0827
FAN1_HUMAN	Fanconi-associated nuclease 1	0.472266	0.810845	1.17917
FANCA_HUMAN	Fanconi anemia group A protein	0.0964916	0.550172	-2.6138
FBX2_HUMAN	F-box only protein 2	0.692118	0.896169	-1.05572
FBX32_HUMAN	F-box only protein 32	0.553673	0.843465	-1.10965
FBX50_HUMAN	F-box only protein 50	0.188919	0.613869	-1.38849
FCG3A_HUMAN	Low affinity immunoglobulin gamma Fc region receptor III-A	0.044547	0.402161	2.20359
FCG3B_HUMAN	Low affinity immunoglobulin gamma Fc region receptor III-B	0.00587572	0.211468	2.51587
FCL_HUMAN	GDP-L-fucose synthase	0.607874	0.872868	-1.12357
FEN1_HUMAN	Flap endonuclease 1	0.131463	0.58255	-1.67057
FETUA_HUMAN	Alpha-2-HS-glycoprotein	0.529988	0.832107	-1.1028
FGF8_HUMAN	Fibroblast growth factor 8	0.13924	0.583653	-1.62603
FIBA_HUMAN	Fibrinogen alpha chain	0.404159	0.780307	-1.20868
FIBB_HUMAN	Fibrinogen beta chain	0.186224	0.613869	-1.23321
FIBG_HUMAN	Fibrinogen gamma chain	0.0129134	0.242127	1.40849
FKB14_HUMAN	Peptidyl-prolyl cis-trans isomerase FKBP14	0.181915	0.61161	-1.29139
FKB1A_HUMAN	Peptidyl-prolyl cis-trans isomerase FKBP1A	0.888471	0.966262	-1.01729
FOLR1_HUMAN	Folate receptor alpha	0.360471	0.75485	-1.22404
FOPNL_HUMAN	LisH domain-containing protein FOPNL	0.266014	0.682536	-1.66341
FOXC1_HUMAN	Forkhead box protein C1	0.698347	0.899457	-1.15255
FRPD2_HUMAN	FERM and PDZ domain-containing protein 2	0.184679	0.612457	-2.23663
FTM_HUMAN	Protein fantom	0.0117672	0.242127	-1.41584
FUMH_HUMAN	Fumarate hydratase, mitochondrial	0.801718	0.93667	-1.08143
FURIN_HUMAN	Furin	0.917516	0.975118	-1.00967
FUT9_HUMAN	Alpha-(1,3)-fucosyltransferase	0.873889	0.964099	1.09977
G3P_HUMAN	Glyceraldehyde-3-phosphate dehydrogenase	0.781597	0.928831	1.04174
G3PT_HUMAN	Glyceraldehyde-3-phosphate dehydrogenase, testis-specific	0.385415	0.766897	1.07132
G6PD_HUMAN	Glucose-6-phosphate 1-dehydrogenase	0.277711	0.68723	-1.30842
G6PI_HUMAN	Glucose-6-phosphate isomerase	0.437181	0.794914	1.2351
GALT6_HUMAN	Polypeptide N-acetylgalactosaminyltransferase 6	0.145731	0.585554	1.74083
GANAB_HUMAN	Neutral alpha-glucosidase AB	0.209011	0.631862	1.43305
GAST_HUMAN	Gastrin	0.976667	0.992432	-1.01685
GATA6_HUMAN	Transcription factor GATA-6	0.396016	0.776894	-1.66774
GBF1_HUMAN	Golgi-specific brefeldin A-resistance guanine nucleotide exchange factor 1	0.624024	0.881657	1.06974
GBP1_HUMAN	Interferon-induced guanylate-binding protein 1	0.895644	0.966262	1.02726
GCC1_HUMAN	GRIP and coiled-coil domain-containing protein 1	0.132818	0.58255	-1.3781
GCR_HUMAN	Glucocorticoid receptor	0.759253	0.92263	-1.09201
GDIA_HUMAN	Rab GDP dissociation inhibitor alpha	0.76773	0.923024	-1.03372
GDIB_HUMAN	Rab GDP dissociation inhibitor beta	0.937213	0.980454	1.00782
GDIR1_HUMAN	Rho GDP-dissociation inhibitor 1	0.298826	0.713022	1.1343
GDIR2_HUMAN	Rho GDP-dissociation inhibitor 2	0.00691873	0.211468	1.78339
GELS_HUMAN	Gelsolin	0.00207358	0.166767	1.54729
GFRAL_HUMAN	GDNF family receptor alpha-like	0.330598	0.736406	-1.70995
GGCT_HUMAN	Gamma-glutamylcyclotransferase	0.270277	0.684469	-1.44788
GGH_HUMAN	Gamma-glutamyl hydrolase	0.757456	0.921996	1.07142
GGPPS_HUMAN	Geranylgeranyl pyrophosphate synthase	0.165875	0.597193	-1.91717
GLCE_HUMAN	D-glucuronyl C5-epimerase	0.151706	0.585554	-1.45653
GLE1_HUMAN	Nucleoporin GLE1	0.315677	0.724042	-1.26565
GLGB_HUMAN	1,4-alpha-glucan-branching enzyme	0.361365	0.75485	3.39316
GLNA_HUMAN	Glutamine synthetase	0.767813	0.923024	1.06905
GLOD4_HUMAN	Glyoxalase domain-containing protein 4	0.658849	0.890132	-1.0817
GLU2B_HUMAN	Glucosidase 2 subunit beta	0.111658	0.552166	-1.14811
GLYG_HUMAN	Glycogenin-1	0.763046	0.923024	-1.05888
GMDS_HUMAN	GDP-mannose 4,6 dehydratase	0.759868	0.92263	-1.08425
GNA11_HUMAN	Guanine nucleotide-binding protein subunit alpha-11	0.245273	0.668438	-1.20638
GNAT3_HUMAN	Guanine nucleotide-binding protein G(t) subunit alpha-3	0.00861173	0.226931	1.72432
GNPI1_HUMAN	Glucosamine-6-phosphate isomerase 1	0.458445	0.806831	1.20624
GOLM1_HUMAN	Golgi membrane protein 1	0.025455	0.305657	1.29488
GPC1_HUMAN	Glypican-1	0.782123	0.928831	1.26643
GPX1_HUMAN	Glutathione peroxidase 1	0.0238523	0.297925	-1.7141
GPX3_HUMAN	Glutathione peroxidase 3	0.0508435	0.427348	1.34736
GRAN_HUMAN	Grancalcin	0.659934	0.890132	1.07177
GRAP2_HUMAN	GRB2-related adapter protein 2	0.495759	0.815476	1.70282
GRB2_HUMAN	Growth factor receptor-bound protein 2	0.953972	0.986356	-1.00595
GRDN_HUMAN	Girdin	0.637481	0.883547	-1.1124
GRM1C_HUMAN	GRAM domain-containing protein 1C	0.0401508	0.376414	1.37193
GRP78_HUMAN	78 kDa glucose-regulated protein	0.638382	0.883547	-1.05331
GSHB_HUMAN	Glutathione synthetase	0.563954	0.847638	1.07333
GSHR_HUMAN	Glutathione reductase, mitochondrial	0.505413	0.81721	1.22702
GSTM2_HUMAN	Glutathione S-transferase Mu 2	0.284275	0.698891	-1.13608
GSTO1_HUMAN	Glutathione S-transferase omega-1	0.103133	0.552166	1.25224
GSTP1_HUMAN	Glutathione S-transferase P	0.0340996	0.352398	-1.34627
H15_HUMAN	Histone H1.5	0.0380207	0.366745	2.21152
H2AY_HUMAN	Core histone macro-H2A.1	0.017476	0.279114	2.16851
H2B1A_HUMAN	Histone H2B type 1-A	0.734573	0.916972	1.19665
H4_HUMAN	Histone H4	0.0232561	0.297925	2.20191
HBA_HUMAN	Hemoglobin subunit alpha	0.000381695	0.0744305	3.17281
HBB_HUMAN	Hemoglobin subunit beta	0.000226948	0.0626651	3.0333
HBD_HUMAN	Hemoglobin subunit delta	0.120213	0.566507	1.43328
HBE_HUMAN	Hemoglobin subunit epsilon	0.0580479	0.45121	3.7745
HDGF_HUMAN	Hepatoma-derived growth factor	0.634126	0.883547	1.09181
HEAS1_HUMAN	Putative uncharacterized protein encoded by HEXA-AS1	0.198501	0.622311	-1.16364
HEBP2_HUMAN	Heme-binding protein 2	0.195958	0.620077	-1.2222
HEM2_HUMAN	Delta-aminolevulinic acid dehydratase	0.131902	0.58255	-1.38854
HEMO_HUMAN	Hemopexin	0.727033	0.916972	-1.05884
HEP2_HUMAN	Heparin cofactor 2	0.732372	0.916972	-1.08151
HERC6_HUMAN	Probable E3 ubiquitin-protein ligase HERC6	0.923191	0.97732	-1.01732
HEXA_HUMAN	Beta-hexosaminidase subunit alpha	0.662959	0.89088	-1.04574
HEXB_HUMAN	Beta-hexosaminidase subunit beta	0.120274	0.566507	1.23676
HGS_HUMAN	Hepatocyte growth factor-regulated tyrosine kinase substrate	0.989737	0.995813	-1.00336
HIP1_HUMAN	Huntingtin-interacting protein 1	0.767089	0.923024	1.13129
HIS1_HUMAN	Histatin-1	0.749191	0.921064	-1.10981
HLAE_HUMAN	HLA class I histocompatibility antigen, alpha chain E	0.630129	0.881657	1.18831
HMGB2_HUMAN	High mobility group protein B2	0.642802	0.883628	1.12919
HN1_HUMAN	Hematological and neurological expressed 1 protein	0.201417	0.62943	-1.41351
HNRH3_HUMAN	Heterogeneous nuclear ribonucleoprotein H3	0.85536	0.957492	-1.13714
HPRT_HUMAN	Hypoxanthine-guanine phosphoribosyltransferase	0.359738	0.75485	-1.27283
HPT_HUMAN	Haptoglobin	0.00707597	0.211468	1.53784
HPTR_HUMAN	Haptoglobin-related protein	0.824469	0.93667	-1.04562
HRG_HUMAN	Histidine-rich glycoprotein	0.874116	0.964099	-1.0386
HS71L_HUMAN	Heat shock 70 kDa protein 1-like	0.94991	0.986356	-1.01335
HS90A_HUMAN	Heat shock protein HSP 90-alpha	0.66985	0.89118	-1.07866
HS90B_HUMAN	Heat shock protein HSP 90-beta	0.691015	0.896169	-1.07241
HSBP1_HUMAN	Heat shock factor-binding protein 1	0.474614	0.81184	-1.37591
HSP71_HUMAN	Heat shock 70 kDa protein 1A/1B	0.184258	0.612457	-1.26005
HSP72_HUMAN	Heat shock-related 70 kDa protein 2	0.0108806	0.238207	-1.46887
HSP74_HUMAN	Heat shock 70 kDa protein 4	0.106003	0.552166	1.17328
HSP76_HUMAN	Heat shock 70 kDa protein 6	0.175394	0.600692	1.27289
HSP7C_HUMAN	Heat shock cognate 71 kDa protein	0.0496592	0.423897	-1.29089
HSPB1_HUMAN	Heat shock protein beta-1	0.872926	0.964099	1.03196
HV102_HUMAN	Ig heavy chain V-I region HG3	0.333366	0.736406	1.28874
HV103_HUMAN	Ig heavy chain V-I region V35	0.939534	0.980777	-1.01031
HV206_HUMAN	Ig heavy chain V-II region WAH	0.535715	0.835059	-1.11764
HV302_HUMAN	Ig heavy chain V-III region WEA	0.113577	0.552166	1.26562
HV303_HUMAN	Ig heavy chain V-III region VH26	0.0731544	0.4919	-1.39408
HV305_HUMAN	Ig heavy chain V-III region BRO	0.716525	0.912027	1.045
HV306_HUMAN	Ig heavy chain V-III region BUT	0.146049	0.585554	-1.49242
HV307_HUMAN	Ig heavy chain V-III region CAM	0.647797	0.883628	1.05623
HV315_HUMAN	Ig heavy chain V-III region WAS	0.535402	0.835059	-1.11598
HV318_HUMAN	Ig heavy chain V-III region TUR	0.572119	0.850824	-1.3238
HV319_HUMAN	Ig heavy chain V-III region JON	0.625534	0.881657	1.04966
HV320_HUMAN	Ig heavy chain V-III region GAL	0.331106	0.736406	1.10067
HXD13_HUMAN	Homeobox protein Hox-D13	0.585156	0.855363	-1.11784
HYOU1_HUMAN	Hypoxia up-regulated protein 1	0.824903	0.93667	1.06195
I36RA_HUMAN	Interleukin-36 receptor antagonist protein	0.352253	0.748919	1.15514
IBP6_HUMAN	Insulin-like growth factor-binding protein 6	0.724277	0.915915	1.09111
IC1_HUMAN	Plasma protease C1 inhibitor	0.0546099	0.443773	1.50872
ICAL_HUMAN	Calpastatin	0.74223	0.919536	-1.05816
IDHC_HUMAN	Isocitrate dehydrogenase [NADP] cytoplasmic	0.0721387	0.491855	-1.13601
IF4H_HUMAN	Eukaryotic translation initiation factor 4H	0.563297	0.847638	-1.13526
IF6_HUMAN	Eukaryotic translation initiation factor 6	0.547611	0.842147	1.07985
IFFO2_HUMAN	Intermediate filament family orphan 2	0.174494	0.600692	1.44621
IGHA1_HUMAN	Ig alpha-1 chain C region	0.367168	0.760411	-1.11937
IGHA2_HUMAN	Ig alpha-2 chain C region	0.678199	0.893573	1.07133
IGHG1_HUMAN	Ig gamma-1 chain C region	0.339346	0.738309	1.14261
IGHG2_HUMAN	Ig gamma-2 chain C region	0.227615	0.649014	1.33083
IGHG3_HUMAN	Ig gamma-3 chain C region	0.389585	0.770478	1.10425
IGHG4_HUMAN	Ig gamma-4 chain C region	0.479242	0.815476	-1.12759
IGHM_HUMAN	Ig mu chain C region	0.686057	0.896169	-1.08962
IGJ_HUMAN	Immunoglobulin J chain	0.918713	0.975118	-1.02088
IGKC_HUMAN	Ig kappa chain C region	0.784558	0.929097	1.03789
IGLL1_HUMAN	Immunoglobulin lambda-like polypeptide 1	0.801398	0.93667	-1.05551
IGLL5_HUMAN	Immunoglobulin lambda-like polypeptide 5	0.0953282	0.550172	1.24458
IKBL1_HUMAN	NF-kappa-B inhibitor-like protein 1	0.581019	0.854011	1.10653
IKKB_HUMAN	Inhibitor of nuclear factor kappa-B kinase subunit beta	0.568226	0.850824	-1.09424
IL18_HUMAN	Interleukin-18	0.460921	0.809727	1.16357
IL1RA_HUMAN	Interleukin-1 receptor antagonist protein	0.0344415	0.352398	-1.46619
IL36A_HUMAN	Interleukin-36 alpha	0.431985	0.790217	-1.18155
IL36G_HUMAN	Interleukin-36 gamma	0.675557	0.892504	1.08683
ILEU_HUMAN	Leukocyte elastase inhibitor	0.492372	0.815476	1.09517
IMPA1_HUMAN	Inositol monophosphatase 1	0.231261	0.650813	-1.14611
ING3_HUMAN	Inhibitor of growth protein 3	0.386969	0.767412	1.23086
INVO_HUMAN	Involucrin	0.257591	0.676265	-1.25659
IPYR_HUMAN	Inorganic pyrophosphatase	0.473201	0.810845	1.09306
IQCAL_HUMAN	Putative IQ and AAA domain-containing protein 1-like	0.426977	0.786961	1.21247
IQGA1_HUMAN	Ras GTPase-activating-like protein IQGAP1	0.501994	0.81574	1.10007
ISK5_HUMAN	Serine protease inhibitor Kazal-type 5	0.361554	0.75485	-1.2034
ITA6_HUMAN	Integrin alpha-6	0.605191	0.872351	-1.0793
ITAM_HUMAN	Integrin alpha-M	0.0128215	0.242127	2.16953
ITB2_HUMAN	Integrin beta-2	0.238258	0.659948	1.5724
ITIH1_HUMAN	Inter-alpha-trypsin inhibitor heavy chain H1	0.00405068	0.211468	1.5241
ITIH2_HUMAN	Inter-alpha-trypsin inhibitor heavy chain H2	0.618514	0.881657	-1.1078
ITIH4_HUMAN	Inter-alpha-trypsin inhibitor heavy chain H4	0.953729	0.986356	-1.00777
ITLN2_HUMAN	Intelectin-2	0.785046	0.929097	1.16239
IV4F8_HUMAN	Putative V-set and immunoglobulin domain-containing-like protein IGHV4OR15-8	0.562191	0.847638	1.11465
JAM1_HUMAN	Junctional adhesion molecule A	0.950977	0.986356	-1.01042
K1C10_HUMAN	Keratin, type I cytoskeletal 10	0.0163578	0.279114	1.83091
K1C12_HUMAN	Keratin, type I cytoskeletal 12	0.420388	0.786961	-1.107
K1C13_HUMAN	Keratin, type I cytoskeletal 13	0.0546182	0.443773	1.33523
K1C14_HUMAN	Keratin, type I cytoskeletal 14	0.806288	0.93667	-1.04877
K1C15_HUMAN	Keratin, type I cytoskeletal 15	0.816243	0.93667	-1.04225
K1C16_HUMAN	Keratin, type I cytoskeletal 16	0.169358	0.597193	1.27606
K1C17_HUMAN	Keratin, type I cytoskeletal 17	0.425743	0.786961	1.13056
K1C18_HUMAN	Keratin, type I cytoskeletal 18	0.607143	0.872868	-1.06224
K1C19_HUMAN	Keratin, type I cytoskeletal 19	0.888065	0.966262	-1.02404
K1C24_HUMAN	Keratin, type I cytoskeletal 24	0.138943	0.583653	-1.36438
K1C25_HUMAN	Keratin, type I cytoskeletal 25	0.220155	0.638844	-1.32179
K1C28_HUMAN	Keratin, type I cytoskeletal 28	0.332709	0.736406	-1.19175
K1C9_HUMAN	Keratin, type I cytoskeletal 9	0.490946	0.815476	-1.1055
K1H1_HUMAN	Keratin, type I cuticular Ha1	0.41449	0.785666	1.39594
K1H2_HUMAN	Keratin, type I cuticular Ha2	0.979379	0.992432	1.00314
K22E_HUMAN	Keratin, type II cytoskeletal 2 epidermal	0.890177	0.966262	-1.03241
K22O_HUMAN	Keratin, type II cytoskeletal 2 oral	0.66607	0.89088	1.04867
K2C1_HUMAN	Keratin, type II cytoskeletal 1	0.111757	0.552166	1.32746
K2C1B_HUMAN	Keratin, type II cytoskeletal 1b	0.00492788	0.211468	-1.42201
K2C3_HUMAN	Keratin, type II cytoskeletal 3	0.0195834	0.279114	-1.60179
K2C4_HUMAN	Keratin, type II cytoskeletal 4	0.0621825	0.459303	1.29855
K2C5_HUMAN	Keratin, type II cytoskeletal 5	0.99554	0.998613	1.00043
K2C6A_HUMAN	Keratin, type II cytoskeletal 6A	0.744864	0.919798	1.07018
K2C7_HUMAN	Keratin, type II cytoskeletal 7	0.109725	0.552166	-1.28505
K2C71_HUMAN	Keratin, type II cytoskeletal 71	0.619007	0.881657	-1.28089
K2C72_HUMAN	Keratin, type II cytoskeletal 72	0.170981	0.597193	-1.22998
K2C73_HUMAN	Keratin, type II cytoskeletal 73	0.701334	0.901881	-1.10783
K2C74_HUMAN	Keratin, type II cytoskeletal 74	0.523663	0.830198	1.14796
K2C75_HUMAN	Keratin, type II cytoskeletal 75	0.270107	0.684469	-1.26516
K2C78_HUMAN	Keratin, type II cytoskeletal 78	0.012196	0.242127	2.71558
K2C79_HUMAN	Keratin, type II cytoskeletal 79	0.873878	0.964099	-1.02429
K2C8_HUMAN	Keratin, type II cytoskeletal 8	0.928589	0.978799	1.01444
K2C80_HUMAN	Keratin, type II cytoskeletal 80	0.391509	0.771154	1.23118
K6PL_HUMAN	6-phosphofructokinase, liver type	0.580302	0.854011	-1.17381
KAD2_HUMAN	Adenylate kinase 2, mitochondrial	0.194587	0.620077	-1.30802
KCD16_HUMAN	BTB/POZ domain-containing protein KCTD16	0.0644736	0.462551	1.43365
KCMA1_HUMAN	Calcium-activated potassium channel subunit alpha-1	0.975898	0.992432	-1.02335
KCNG1_HUMAN	Potassium voltage-gated channel subfamily G member 1	0.260587	0.677527	-1.34988
KCTD9_HUMAN	BTB/POZ domain-containing protein KCTD9	0.327936	0.736406	1.1924
KLK1_HUMAN	Kallikrein-1	0.253768	0.674736	-1.29069
KLK11_HUMAN	Kallikrein-11	0.169552	0.597193	1.18861
KLK13_HUMAN	Kallikrein-13	0.888854	0.966262	-1.02558
KLK6_HUMAN	Kallikrein-6	0.826457	0.93667	-1.05937
KLP6_HUMAN	Kinesin-like protein KLP6	0.335122	0.737572	-1.71208
KNG1_HUMAN	Kininogen-1	0.470201	0.810845	-1.12108
KPYM_HUMAN	Pyruvate kinase PKM	0.0925157	0.550172	1.28193
KPYR_HUMAN	Pyruvate kinase PKLR	0.381089	0.766107	-1.13322
KRT35_HUMAN	Keratin, type I cuticular Ha5	0.708198	0.906656	1.06937
KRT36_HUMAN	Keratin, type I cuticular Ha6	0.0120661	0.242127	-1.40646
KRT82_HUMAN	Keratin, type II cuticular Hb2	0.794803	0.93667	-1.07122
KRT84_HUMAN	Keratin, type II cuticular Hb4	0.626547	0.881657	-1.03751
KT222_HUMAN	Keratin-like protein KRT222	0.213461	0.631862	1.3366
KV101_HUMAN	Ig kappa chain V-I region AG	0.228036	0.649014	-1.31428
KV104_HUMAN	Ig kappa chain V-I region CAR	0.571079	0.850824	-1.22326
KV105_HUMAN	Ig kappa chain V-I region DEE	0.750199	0.921064	1.04801
KV106_HUMAN	Ig kappa chain V-I region EU	0.426384	0.786961	-1.09913
KV113_HUMAN	Ig kappa chain V-I region Lay	0.672726	0.89118	-1.08448
KV117_HUMAN	Ig kappa chain V-I region Scw	0.872602	0.964099	-1.05181
KV119_HUMAN	Ig kappa chain V-I region Wes	0.198213	0.622311	1.16208
KV120_HUMAN	Ig kappa chain V-I region Mev	0.423638	0.786961	-1.14728
KV121_HUMAN	Ig kappa chain V-I region Ni	0.364519	0.757796	-1.16135
KV201_HUMAN	Ig kappa chain V-II region Cum	0.234237	0.650813	1.29291
KV206_HUMAN	Ig kappa chain V-II region RPMI 6410	0.895109	0.966262	1.03825
KV304_HUMAN	Ig kappa chain V-III region Ti	0.0336173	0.352398	1.35198
KV309_HUMAN	Ig kappa chain V-III region VG (Fragment)	0.866869	0.964099	1.02731
KV311_HUMAN	Ig kappa chain V-III region IARC/BL41	0.528696	0.832107	1.09689
KV405_HUMAN	Ig kappa chain V-IV region STH (Fragment)	0.905672	0.96935	1.02496
LAC7_HUMAN	Ig lambda-7 chain C region	0.037387	0.366745	-2.74008
LACRT_HUMAN	Extracellular glycoprotein lacritin	0.108887	0.552166	1.2268
LAMP2_HUMAN	Lysosome-associated membrane glycoprotein 2	0.683276	0.896169	1.19281
LASP1_HUMAN	LIM and SH3 domain protein 1	0.712424	0.910371	-1.06221
LC1L1_HUMAN	Putative lipocalin 1-like protein 1	0.930281	0.978799	-1.04112
LCN1_HUMAN	Lipocalin-1	0.738014	0.916972	-1.11753
LDH6B_HUMAN	L-lactate dehydrogenase A-like 6B	0.73828	0.916972	1.03843
LDHA_HUMAN	L-lactate dehydrogenase A chain	0.378151	0.76335	-1.20971
LDHB_HUMAN	L-lactate dehydrogenase B chain	0.645802	0.883628	1.05336
LDHC_HUMAN	L-lactate dehydrogenase C chain	0.810053	0.93667	1.02773
LEG3_HUMAN	Galectin-3	0.111701	0.552166	1.22816
LEG7_HUMAN	Galectin-7	0.0193279	0.279114	1.4117
LG3BP_HUMAN	Galectin-3-binding protein	0.917927	0.975118	-1.01374
LGAT1_HUMAN	Acyl-CoA:lysophosphatidylglycerol acyltransferase 1	0.594892	0.86441	-1.19282
LGUL_HUMAN	Lactoylglutathione lyase	0.582181	0.854011	-1.08373
LIS1_HUMAN	Platelet-activating factor acetylhydrolase IB subunit alpha	0.816646	0.93667	-1.08545
LITD1_HUMAN	LINE-1 type transposase domain-containing protein 1	0.420797	0.786961	-1.32219
LKHA4_HUMAN	Leukotriene A-4 hydrolase	0.0889478	0.550172	1.21781
LMBL4_HUMAN	Lethal(3)malignant brain tumor-like protein 4	0.133665	0.58255	-2.0577
LMNA_HUMAN	Prelamin-A/C	0.407446	0.782516	-1.14029
LMNB1_HUMAN	Lamin-B1	0.550857	0.843465	1.19947
LNX1_HUMAN	E3 ubiquitin-protein ligase LNX	0.170332	0.597193	-1.41706
LPPL_HUMAN	Eosinophil lysophospholipase	0.352215	0.748919	-1.30202
LR10B_HUMAN	Leucine-rich repeat-containing protein 10B	0.250796	0.673625	-1.59266
LRC15_HUMAN	Leucine-rich repeat-containing protein 15	0.7725	0.923024	1.05404
LRC48_HUMAN	Leucine-rich repeat-containing protein 48	0.169406	0.597193	-1.42599
LSP1_HUMAN	Lymphocyte-specific protein 1	0.0445217	0.402161	1.71118
LV001_HUMAN	Ig lambda chain V region 4A	0.541888	0.838636	-1.22698
LV101_HUMAN	Ig lambda chain V-I region VOR	0.295945	0.713022	-1.40702
LV102_HUMAN	Ig lambda chain V-I region HA	0.956658	0.986356	-1.01155
LV103_HUMAN	Ig lambda chain V-I region NEW	0.121047	0.567406	1.48582
LV109_HUMAN	Ig lambda chain V-I region EPS	0.058773	0.45121	1.42587
LV301_HUMAN	Ig lambda chain V-III region SH	0.53835	0.835059	1.11012
LV302_HUMAN	Ig lambda chain V-III region LOI	0.72864	0.916972	1.07354
LV403_HUMAN	Ig lambda chain V-IV region Hil	0.535328	0.835059	1.18567
LV501_HUMAN	Ig lambda chain V-V region DEL	0.605202	0.872351	1.14909
LYAG_HUMAN	Lysosomal alpha-glucosidase	0.902242	0.96935	-1.0183
LYPD3_HUMAN	Ly6/PLAUR domain-containing protein 3	0.896782	0.966262	-1.0558
LYSC_HUMAN	Lysozyme C	0.0690433	0.484297	1.40376
M3K1_HUMAN	Mitogen-activated protein kinase kinase kinase 1	0.103045	0.552166	-1.78037
MA1A1_HUMAN	Mannosyl-oligosaccharide 1,2-alpha-mannosidase IA	0.371961	0.760411	-1.31765
MABP1_HUMAN	Mitogen-activated protein kinase-binding protein 1	0.320691	0.727149	-1.33919
MANBA_HUMAN	Beta-mannosidase	0.428749	0.786971	-1.11328
MBD3_HUMAN	Methyl-CpG-binding domain protein 3	0.445467	0.799608	-1.28277
MDHC_HUMAN	Malate dehydrogenase, cytoplasmic	0.0126344	0.242127	1.54853
MDHM_HUMAN	Malate dehydrogenase, mitochondrial	0.0338907	0.352398	-1.36116
MDS1_HUMAN	MDS1 and EVI1 complex locus protein MDS1	0.170634	0.597193	-1.29843
MED4_HUMAN	Mediator of RNA polymerase II transcription subunit 4	0.735681	0.916972	1.16529
MET20_HUMAN	Methyltransferase-like protein 20	0.625489	0.881657	1.09982
MET25_HUMAN	Methyltransferase-like protein 25	0.0139657	0.256917	2.35174
MGA_HUMAN	Maltase-glucoamylase, intestinal	0.576912	0.85355	-1.2178
MGP_HUMAN	Matrix Gla protein	0.153691	0.587641	-1.23257
MIF_HUMAN	Macrophage migration inhibitory factor	0.30483	0.714592	-1.22391
MLRV_HUMAN	Myosin regulatory light chain 2, ventricular/cardiac muscle isoform	0.793927	0.93667	-1.06811
MMP8_HUMAN	Neutrophil collagenase	0.46501	0.810845	1.18825
MMP9_HUMAN	Matrix metalloproteinase-9	0.00451518	0.211468	1.55178
MNDA_HUMAN	Myeloid cell nuclear differentiation antigen	0.00932714	0.227349	2.18569
MOES_HUMAN	Moesin	0.258714	0.676265	1.15633
MOK_HUMAN	MAPK/MAK/MRK overlapping kinase	0.186992	0.613869	-1.86761
MORN2_HUMAN	MORN repeat-containing protein 2	0.980305	0.992432	1.00411
MRE11_HUMAN	Double-strand break repair protein MRE11A	0.553026	0.843465	1.25563
MRT4_HUMAN	mRNA turnover protein 4 homolog	0.399999	0.777236	1.21283
MSLN_HUMAN	Mesothelin	0.0891446	0.550172	-1.25465
MTBP_HUMAN	Mdm2-binding protein	0.847542	0.950924	1.03042
MUC7_HUMAN	Mucin-7	0.301463	0.713022	1.31154
MUM1_HUMAN	PWWP domain-containing protein MUM1	0.100919	0.552166	1.50224
MYCL1_HUMAN	Protein L-Myc-1	0.085954	0.547746	-1.29158
MYG1_HUMAN	UPF0160 protein MYG1, mitochondrial	0.659678	0.890132	-1.13338
MYH14_HUMAN	Myosin-14	0.371318	0.760411	-1.35255
MYH9_HUMAN	Myosin-9	0.170089	0.597193	-1.35594
MYL6_HUMAN	Myosin light polypeptide 6	0.546451	0.841689	-1.11865
MYL6B_HUMAN	Myosin light chain 6B	0.0899521	0.550172	-1.42169
MYOZ2_HUMAN	Myozenin-2	0.174615	0.600692	-1.27386
MYPT1_HUMAN	Protein phosphatase 1 regulatory subunit 12A	0.172506	0.598551	-1.33538
NAGK_HUMAN	N-acetyl-D-glucosamine kinase	0.45186	0.802573	1.1336
NAL10_HUMAN	NACHT, LRR and PYD domains-containing protein 10	0.338074	0.738309	-1.38798
NALP8_HUMAN	NACHT, LRR and PYD domains-containing protein 8	0.465871	0.810845	1.138
NALP9_HUMAN	NACHT, LRR and PYD domains-containing protein 9	0.654222	0.889633	-1.13342
NAMPT_HUMAN	Nicotinamide phosphoribosyltransferase	0.825374	0.93667	-1.03864
NB5R2_HUMAN	NADH-cytochrome b5 reductase 2	0.0776893	0.511804	-2.08042
NCF4_HUMAN	Neutrophil cytosol factor 4	0.445963	0.799608	1.10836
NDK8_HUMAN	Putative nucleoside diphosphate kinase	0.818775	0.93667	-1.04523
NDKA_HUMAN	Nucleoside diphosphate kinase A	0.801169	0.93667	1.03541
NDKB_HUMAN	Nucleoside diphosphate kinase B	0.275554	0.68723	-1.21076
NDUB7_HUMAN	NADH dehydrogenase [ubiquinone] 1 beta subcomplex subunit 7	0.899467	0.96797	-1.05559
NEDD8_HUMAN	NEDD8	0.50495	0.81721	1.07474
NEK9_HUMAN	Serine/threonine-protein kinase Nek9	0.675013	0.892504	1.08883
NEST_HUMAN	Nestin	0.410928	0.785598	-1.20633
NEUS_HUMAN	Neuroserpin	0.832321	0.94143	-1.05133
NFH_HUMAN	Neurofilament heavy polypeptide	0.89076	0.966262	1.0267
NFL_HUMAN	Neurofilament light polypeptide	0.296174	0.713022	-1.13926
NFM_HUMAN	Neurofilament medium polypeptide	0.264768	0.682238	-1.19954
NGAL_HUMAN	Neutrophil gelatinase-associated lipocalin	0.0992472	0.552166	1.24978
NGRN_HUMAN	Neugrin	0.919111	0.975118	1.0507
NHRF1_HUMAN	Na(+)/H(+) exchange regulatory cofactor NHE-RF1	0.501646	0.81574	1.0874
NIT2_HUMAN	Omega-amidase NIT2	0.15763	0.597193	-1.28687
NO66_HUMAN	Bifunctional lysine-specific demethylase and histidyl-hydroxylase NO66	0.545857	0.841689	-1.19095
NPL4_HUMAN	Nuclear protein localization protein 4 homolog	0.605725	0.872351	-1.25689
NQO1_HUMAN	NAD(P)H dehydrogenase [quinone] 1	0.483254	0.815476	-2.00155
NQO2_HUMAN	Ribosyldihydronicotinamide dehydrogenase [quinone]	0.0456337	0.403114	1.63425
NR6A1_HUMAN	Nuclear receptor subfamily 6 group A member 1	0.248462	0.673378	1.18836
NRDC_HUMAN	Nardilysin	0.945687	0.986144	-1.02009
NRK2_HUMAN	Nicotinamide riboside kinase 2	0.0112385	0.238207	1.42324
NRX3A_HUMAN	Neurexin-3	0.190107	0.613869	1.40092
NSF1C_HUMAN	NSFL1 cofactor p47	0.232491	0.650813	-1.19471
NTF2_HUMAN	Nuclear transport factor 2	0.519999	0.827079	-1.22492
NU160_HUMAN	Nuclear pore complex protein Nup160	0.148718	0.585554	1.28873
NUCB1_HUMAN	Nucleobindin-1	0.214034	0.631862	-1.33048
NUCB2_HUMAN	Nucleobindin-2	0.957513	0.986356	-1.00659
NUDC3_HUMAN	NudC domain-containing protein 3	0.355806	0.752519	-1.44452
NUDT5_HUMAN	ADP-sugar pyrophosphatase	0.368276	0.760411	-1.10585
OLFM4_HUMAN	Olfactomedin-4	0.258634	0.676265	1.19582
OS9_HUMAN	Protein-9	0.287717	0.704834	-1.39728
OTUB1_HUMAN	Ubiquitin thioesterase OTUB1	0.649557	0.884522	-1.11229
PADI4_HUMAN	Protein-arginine deiminase type-4	0.688229	0.896169	-1.12772
PAGE1_HUMAN	P antigen family member 1	0.597493	0.866899	1.1359
PAI2_HUMAN	Plasminogen activator inhibitor 2	0.318579	0.724042	-1.1717
PAL4A_HUMAN	Peptidyl-prolyl cis-trans isomerase A-like 4A/B/C	0.643808	0.883628	-1.20121
PALM_HUMAN	Paralemmin-1	0.817551	0.93667	1.07166
PAMR1_HUMAN	Inactive serine protease PAMR1	0.678074	0.893573	-1.14532
PAR3L_HUMAN	Partitioning defective 3 homolog B	0.284574	0.698891	-1.21932
PARI_HUMAN	PCNA-interacting partner	0.599854	0.869031	1.09944
PARK7_HUMAN	Protein DJ-1	0.491432	0.815476	-1.156
PCDGI_HUMAN	Protocadherin gamma-B6	0.906357	0.96935	1.02596
PCP_HUMAN	Lysosomal Pro-X carboxypeptidase	0.152544	0.585554	1.41077
PDE4B_HUMAN	cAMP-specific 3',5'-cyclic phosphodiesterase 4B	0.68459	0.896169	-1.0582
PDIA1_HUMAN	Protein disulfide-isomerase	0.489058	0.815476	-1.08256
PDIA3_HUMAN	Protein disulfide-isomerase A3	0.245437	0.668438	1.17214
PDIA4_HUMAN	Protein disulfide-isomerase A4	0.965701	0.989032	1.00856
PDIA6_HUMAN	Protein disulfide-isomerase A6	0.38322	0.766897	1.1577
PDPK2_HUMAN	Putative 3-phosphoinositide-dependent protein kinase 2	0.113941	0.552166	-1.4324
PDXK_HUMAN	Pyridoxal kinase	0.952837	0.986356	-1.00598
PEBP1_HUMAN	Phosphatidylethanolamine-binding protein 1	0.25467	0.674736	-1.1654
PEBP4_HUMAN	Phosphatidylethanolamine-binding protein 4	0.147464	0.585554	-1.14668
PEPD_HUMAN	Xaa-Pro dipeptidase	0.414993	0.785666	1.17378
PERE_HUMAN	Eosinophil peroxidase	0.671007	0.89118	-1.07278
PERI_HUMAN	Peripherin	0.296358	0.713022	-1.10826
PERL_HUMAN	Lactoperoxidase	0.45617	0.805734	-1.13632
PERM_HUMAN	Myeloperoxidase	0.725584	0.91638	1.05993
PEX14_HUMAN	Peroxisomal membrane protein PEX14	0.272323	0.68547	-1.57772
PEX3_HUMAN	Peroxisomal biogenesis factor 3	0.100672	0.552166	-1.39701
PGAM1_HUMAN	Phosphoglycerate mutase 1	0.215157	0.631862	-1.36715
PGAM4_HUMAN	Probable phosphoglycerate mutase 4	0.313627	0.724042	1.20478
PGK1_HUMAN	Phosphoglycerate kinase 1	0.387248	0.767412	-1.14857
PGK2_HUMAN	Phosphoglycerate kinase 2	0.170927	0.597193	-1.37682
PGM1_HUMAN	Phosphoglucomutase-1	0.529201	0.832107	-1.20785
PGM2_HUMAN	Phosphoglucomutase-2	0.689956	0.896169	1.04097
PGM2L_HUMAN	Glucose 1,6-bisphosphate synthase	0.123088	0.568772	1.28439
PGRC2_HUMAN	Membrane-associated progesterone receptor component 2	0.159309	0.597193	-1.45944
PGRP1_HUMAN	Peptidoglycan recognition protein 1	0.955194	0.986356	-1.00981
PHAX_HUMAN	Phosphorylated adapter RNA export protein	0.581787	0.854011	1.10254
PHP14_HUMAN	14 kDa phosphohistidine phosphatase	0.892258	0.966262	1.04083
PHTF1_HUMAN	Putative homeodomain transcription factor 1	0.212543	0.631862	2.03177
PHTF2_HUMAN	Putative homeodomain transcription factor 2	0.466046	0.810845	-1.11316
PHYIP_HUMAN	Phytanoyl-CoA hydroxylase-interacting protein	0.135273	0.58255	-3.95039
PI4KA_HUMAN	Phosphatidylinositol 4-kinase alpha	0.464836	0.810845	1.26471
PIGR_HUMAN	Polymeric immunoglobulin receptor	0.142699	0.585554	-1.20411
PIMT_HUMAN	Protein-L-isoaspartate(D-aspartate) O-methyltransferase	0.162714	0.597193	2.17407
PIP_HUMAN	Prolactin-inducible protein	0.697776	0.899457	-1.05524
PITH1_HUMAN	PITH domain-containing protein 1	0.0199633	0.279114	-1.71776
PKHA8_HUMAN	Pleckstrin homology domain-containing family A member 8	0.115951	0.556907	1.38897
PLAK_HUMAN	Junction plakoglobin	0.2096	0.631862	1.35744
PLBL1_HUMAN	Phospholipase B-like 1	0.318552	0.724042	1.17289
PLD1_HUMAN	Phospholipase D1	0.990705	0.995813	-1.00254
PLIN3_HUMAN	Perilipin-3	0.485712	0.815476	-1.1367
PLOD1_HUMAN	Procollagen-lysine,2-oxoglutarate 5-dioxygenase 1	0.299803	0.713022	1.73043
PLSI_HUMAN	Plastin-1	0.428969	0.786971	-1.36288
PLSL_HUMAN	Plastin-2	0.00221586	0.166767	1.44824
PLST_HUMAN	Plastin-3	0.177276	0.602245	-1.24135
PLTP_HUMAN	Phospholipid transfer protein	0.932027	0.979231	1.01174
PLXA3_HUMAN	Plexin-A3	0.368055	0.760411	-1.50464
PLXA4_HUMAN	Plexin-A4	0.340838	0.738309	-1.12709
PMFBP_HUMAN	Polyamine-modulated factor 1-binding protein 1	0.213081	0.631862	1.35698
PNCB_HUMAN	Nicotinate phosphoribosyltransferase	0.56257	0.847638	-1.09039
PNPH_HUMAN	Purine nucleoside phosphorylase	0.204714	0.631862	-1.1234
POTEE_HUMAN	POTE ankyrin domain family member E	0.506981	0.818005	1.14744
POTEF_HUMAN	POTE ankyrin domain family member F	0.749123	0.921064	-1.0868
POTEI_HUMAN	POTE ankyrin domain family member I	0.222459	0.641512	-1.55598
POTEJ_HUMAN	POTE ankyrin domain family member J	0.457278	0.806231	1.25521
PP14B_HUMAN	Protein phosphatase 1 regulatory subunit 14B	0.835076	0.943131	-1.0414
PP2AB_HUMAN	Serine/threonine-protein phosphatase 2A catalytic subunit beta isoform	0.217138	0.63197	-2.03005
PP4RL_HUMAN	Putative serine/threonine-protein phosphatase 4 regulatory subunit 1-like	0.0499981	0.423897	2.60405
PPAP_HUMAN	Prostatic acid phosphatase	0.00548432	0.211468	-2.97504
PPCE_HUMAN	Prolyl endopeptidase	0.879682	0.966262	1.03233
PPIA_HUMAN	Peptidyl-prolyl cis-trans isomerase A	0.894518	0.966262	-1.01848
PPIB_HUMAN	Peptidyl-prolyl cis-trans isomerase B	0.368976	0.760411	-1.14635
PPIC_HUMAN	Peptidyl-prolyl cis-trans isomerase C	0.452391	0.802573	-1.38025
PPM1H_HUMAN	Protein phosphatase 1H	0.0716609	0.491855	1.42201
PPR26_HUMAN	Protein phosphatase 1 regulatory subunit 26	0.766675	0.923024	-1.10882
PRB2_HUMAN	Basic salivary proline-rich protein 2	0.473166	0.810845	-1.89535
PRDM2_HUMAN	PR domain zinc finger protein 2	0.667932	0.89088	-1.18241
PRDX1_HUMAN	Peroxiredoxin-1	0.495977	0.815476	-1.09696
PRDX2_HUMAN	Peroxiredoxin-2	0.935875	0.980106	-1.01282
PRDX3_HUMAN	Thioredoxin-dependent peroxide reductase, mitochondrial	0.294088	0.713022	1.2193
PRDX4_HUMAN	Peroxiredoxin-4	0.844945	0.950198	-1.03825
PRDX5_HUMAN	Peroxiredoxin-5, mitochondrial	0.342077	0.738309	1.08601
PRDX6_HUMAN	Peroxiredoxin-6	0.155403	0.591866	-1.33745
PREX2_HUMAN	Phosphatidylinositol 3,4,5-trisphosphate-dependent Rac exchanger 2 protein	0.0111647	0.238207	1.63787
PROB1_HUMAN	Proline-rich basic protein 1	0.500934	0.81574	6.75741
PROF1_HUMAN	Profilin-1	0.304893	0.714592	1.18753
PROL4_HUMAN	Proline-rich protein 4	0.66485	0.89088	-1.26385
PRPF3_HUMAN	U4/U6 small nuclear ribonucleoprotein Prp3	0.455666	0.805734	1.11355
PRS27_HUMAN	Serine protease 27	0.308376	0.716342	-1.30635
PRSS8_HUMAN	Prostasin	0.873254	0.964099	-1.05058
PRTN3_HUMAN	Myeloblastin	0.000183891	0.0626651	2.36266
PSA_HUMAN	Puromycin-sensitive aminopeptidase	0.921552	0.976645	1.00936
PSA1_HUMAN	Proteasome subunit alpha type-1	0.299549	0.713022	-1.3198
PSA2_HUMAN	Proteasome subunit alpha type-2	0.254172	0.674736	1.43745
PSA3_HUMAN	Proteasome subunit alpha type-3	0.862397	0.962057	-1.03417
PSA5_HUMAN	Proteasome subunit alpha type-5	0.164296	0.597193	1.39373
PSA6_HUMAN	Proteasome subunit alpha type-6	0.515807	0.824669	-1.27397
PSA7_HUMAN	Proteasome subunit alpha type-7	0.614525	0.881121	-1.09813
PSA7L_HUMAN	Proteasome subunit alpha type-7-like	0.2403	0.662355	-1.2921
PSAL_HUMAN	Puromycin-sensitive aminopeptidase-like protein	0.0835436	0.535888	-2.12021
PSB2_HUMAN	Proteasome subunit beta type-2	0.0571087	0.45121	-1.43155
PSB3_HUMAN	Proteasome subunit beta type-3	0.175587	0.600692	1.1768
PSB4_HUMAN	Proteasome subunit beta type-4	0.933235	0.979445	1.01322
PSB9_HUMAN	Proteasome subunit beta type-9	0.333838	0.736406	-1.19528
PSD1_HUMAN	PH and SEC7 domain-containing protein 1	0.822028	0.93667	1.03657
PSME1_HUMAN	Proteasome activator complex subunit 1	0.348973	0.7478	1.10637
PSME2_HUMAN	Proteasome activator complex subunit 2	0.142878	0.585554	1.58773
PTC1_HUMAN	Protein patched homolog 1	0.437651	0.794914	-1.56736
PTGR1_HUMAN	Prostaglandin reductase 1	0.772264	0.923024	1.03893
PTGR2_HUMAN	Prostaglandin reductase 2	0.0551256	0.444194	-1.37015
PTPA_HUMAN	Serine/threonine-protein phosphatase 2A activator	0.15126	0.585554	1.28266
PTPRR_HUMAN	Receptor-type tyrosine-protein phosphatase R	0.384296	0.766897	-1.27657
PTX3_HUMAN	Pentraxin-related protein PTX3	0.0906856	0.550172	-2.26823
PURA2_HUMAN	Adenylosuccinate synthetase isozyme 2	0.962558	0.987477	-1.01709
PVRL2_HUMAN	Poliovirus receptor-related protein 2	0.871754	0.964099	-1.06938
PVRL4_HUMAN	Poliovirus receptor-related protein 4	0.839088	0.945302	-1.06498
PXDC2_HUMAN	Plexin domain-containing protein 2	0.985449	0.992575	1.01014
PYGB_HUMAN	Glycogen phosphorylase, brain form	0.138104	0.583653	1.21204
PYGL_HUMAN	Glycogen phosphorylase, liver form	0.00761794	0.218456	1.48444
PYGM_HUMAN	Glycogen phosphorylase, muscle form	0.639113	0.883547	-1.08382
PZP_HUMAN	Pregnancy zone protein	0.390406	0.770538	-1.13641
QSOX1_HUMAN	Sulfhydryl oxidase 1	0.878946	0.966262	-1.03355
RAB10_HUMAN	Ras-related protein Rab-10	0.414114	0.785666	-1.20677
RAB12_HUMAN	Ras-related protein Rab-12	0.380838	0.766107	-1.14165
RAB1A_HUMAN	Ras-related protein Rab-1A	0.401771	0.777236	1.14084
RAB1B_HUMAN	Ras-related protein Rab-1B	0.374756	0.760411	-1.15282
RAB2A_HUMAN	Ras-related protein Rab-2A	0.133274	0.58255	1.76481
RAB2B_HUMAN	Ras-related protein Rab-2B	0.554524	0.843465	1.27595
RAB35_HUMAN	Ras-related protein Rab-35	0.131679	0.58255	-1.5693
RAB3A_HUMAN	Ras-related protein Rab-3A	0.00687776	0.211468	1.96508
RAB3B_HUMAN	Ras-related protein Rab-3B	0.223023	0.641512	1.21513
RAB3C_HUMAN	Ras-related protein Rab-3C	0.114267	0.552166	-1.80755
RAB3D_HUMAN	Ras-related protein Rab-3D	0.569184	0.850824	-1.16508
RAB43_HUMAN	Ras-related protein Rab-43	0.0784798	0.513542	-1.46438
RAB4A_HUMAN	Ras-related protein Rab-4A	0.996789	0.998839	1.00116
RAB4B_HUMAN	Ras-related protein Rab-4B	0.00811645	0.219821	-2.47811
RAB6A_HUMAN	Ras-related protein Rab-6A	0.896078	0.966262	1.02311
RAB6C_HUMAN	Ras-related protein Rab-6C	0.825295	0.93667	1.04676
RAB7A_HUMAN	Ras-related protein Rab-7a	0.06452	0.462551	1.36106
RAB8A_HUMAN	Ras-related protein Rab-8A	0.376742	0.762083	-1.26743
RABP2_HUMAN	Cellular retinoic acid-binding protein 2	0.720931	0.915245	1.05678
RAC2_HUMAN	Ras-related C3 botulinum toxin substrate 2	0.00573924	0.211468	16.3341
RADI_HUMAN	Radixin	0.37287	0.760411	1.0899
RALA_HUMAN	Ras-related protein Ral-A	0.135629	0.58255	1.61902
RAN_HUMAN	GTP-binding nuclear protein Ran	0.265198	0.682238	-1.13957
RAP2B_HUMAN	Ras-related protein Rap-2b	0.744036	0.919798	-1.19061
RB11A_HUMAN	Ras-related protein Rab-11A	0.000848486	0.109558	1.7761
RB39A_HUMAN	Ras-related protein Rab-39A	0.10197	0.552166	-1.34968
RB39B_HUMAN	Ras-related protein Rab-39B	0.301632	0.713022	-1.15903
RBCC1_HUMAN	RB1-inducible coiled-coil protein 1	0.724267	0.915915	1.08391
RBGPR_HUMAN	Rab3 GTPase-activating protein non-catalytic subunit	0.315345	0.724042	1.18044
RBM20_HUMAN	RNA-binding protein 20	0.307951	0.716342	1.59622
RBMX_HUMAN	RNA-binding motif protein, X chromosome	0.257441	0.676265	-1.21875
RCN1_HUMAN	Reticulocalbin-1	0.0703507	0.489942	1.74413
RD23B_HUMAN	UV excision repair protein RAD23 homolog B	0.762478	0.923024	1.06514
RECQ1_HUMAN	ATP-dependent DNA helicase Q1	0.77249	0.923024	-1.11312
RET4_HUMAN	Retinol-binding protein 4	0.426005	0.786961	-1.12506
RETN_HUMAN	Resistin	0.0868773	0.550035	1.38301
REV1_HUMAN	DNA repair protein REV1	0.234293	0.650813	-1.66512
RFA4_HUMAN	Replication protein A 30 kDa subunit	0.483515	0.815476	1.25181
RHG01_HUMAN	Rho GTPase-activating protein 1	0.196279	0.620077	2.27423
RHG07_HUMAN	Rho GTPase-activating protein 7	0.888422	0.966262	-1.03661
RHOA_HUMAN	Transforming protein RhoA	0.0584616	0.45121	-1.39312
RHOB_HUMAN	Rho-related GTP-binding protein RhoB	0.00121294	0.118262	2.86407
RINI_HUMAN	Ribonuclease inhibitor	0.928889	0.978799	1.03597
RIOK3_HUMAN	Serine/threonine-protein kinase RIO3	0.317212	0.724042	-1.15028
RIR2_HUMAN	Ribonucleoside-diphosphate reductase subunit M2	0.960558	0.987477	-1.01027
RL12_HUMAN	60S ribosomal protein L12	0.956168	0.986356	-1.02529
RL40_HUMAN	Ubiquitin-60S ribosomal protein L40	0.578454	0.854011	-1.12849
RN135_HUMAN	E3 ubiquitin-protein ligase RNF135	0.729734	0.916972	-1.05454
RNAS2_HUMAN	Non-secretory ribonuclease	0.465007	0.810845	-1.2109
RNT2_HUMAN	Ribonuclease T2	0.0180847	0.279114	-1.50536
ROA2_HUMAN	Heterogeneous nuclear ribonucleoproteins A2/B1	0.755851	0.921193	1.05142
RPIA_HUMAN	Ribose-5-phosphate isomerase	0.498554	0.81574	1.29108
RS27A_HUMAN	Ubiquitin-40S ribosomal protein S27a	0.147733	0.585554	1.50301
RS28_HUMAN	40S ribosomal protein S28	0.0422646	0.392457	1.84864
RSMB_HUMAN	Small nuclear ribonucleoprotein-associated proteins B and B'	0.775139	0.925045	1.07058
RSPH1_HUMAN	Radial spoke head 1 homolog	0.684987	0.896169	-1.06705
RSSA_HUMAN	40S ribosomal protein SA	0.0933256	0.550172	-1.69857
RUVB2_HUMAN	RuvB-like 2	0.51171	0.823296	1.18622
RXRG_HUMAN	Retinoic acid receptor RXR-gamma	0.7321	0.916972	1.06506
S100P_HUMAN	Protein S100-P	0.984273	0.992432	1.0025
S10A4_HUMAN	Protein S100-A4	0.0345131	0.352398	1.64924
S10A6_HUMAN	Protein S100-A6	0.817986	0.93667	1.0475
S10A7_HUMAN	Protein S100-A7	0.46799	0.810845	1.12126
S10A8_HUMAN	Protein S100-A8	0.0372319	0.366745	1.37416
S10A9_HUMAN	Protein S100-A9	0.484141	0.815476	1.15563
S10AB_HUMAN	Protein S100-A11	0.131663	0.58255	1.19136
S14L1_HUMAN	SEC14-like protein 1	0.537469	0.835059	-1.16809
SAHH_HUMAN	Adenosylhomocysteinase	0.53872	0.835059	1.16589
SAMP_HUMAN	Serum amyloid P-component	0.304847	0.714592	1.25945
SAP_HUMAN	Proactivator polypeptide	0.0957244	0.550172	1.41277
SAPL1_HUMAN	Proactivator polypeptide-like 1	0.672233	0.89118	-1.17882
SBSN_HUMAN	Suprabasin	0.119602	0.566507	-1.46626
SCEL_HUMAN	Sciellin	0.166653	0.597193	-1.57566
SDCB1_HUMAN	Syntenin-1	0.647686	0.883628	-1.06949
SENP1_HUMAN	Sentrin-specific protease 1	0.217048	0.63197	2.29601
SGSM3_HUMAN	Small G protein signaling modulator 3	0.103921	0.552166	1.64365
SH3L1_HUMAN	SH3 domain-binding glutamic acid-rich-like protein	0.0187644	0.279114	1.37293
SH3L2_HUMAN	SH3 domain-binding glutamic acid-rich-like protein 2	0.212193	0.631862	-1.22902
SH3L3_HUMAN	SH3 domain-binding glutamic acid-rich-like protein 3	0.559685	0.847349	-1.08221
SH3Y1_HUMAN	SH3 domain-containing YSC84-like protein 1	0.981298	0.992432	1.00609
SHAN3_HUMAN	SH3 and multiple ankyrin repeat domains protein 3	0.0169255	0.279114	-1.43882
SHQ1_HUMAN	Protein SHQ1 homolog	0.240486	0.662355	-1.84321
SKP1_HUMAN	S-phase kinase-associated protein 1	0.429403	0.786971	1.34494
SLIP_HUMAN	Nuclear GTPase SLIP-GC	0.631127	0.881657	-1.13322
SMHD1_HUMAN	Structural maintenance of chromosomes flexible hinge domain-containing protein 1	0.910119	0.9698	1.02037
SMR3B_HUMAN	Submaxillary gland androgen-regulated protein 3B	0.277058	0.68723	-1.59605
SNX5_HUMAN	Sorting nexin-5	0.022627	0.297925	-1.55169
SNX6_HUMAN	Sorting nexin-6	0.571636	0.850824	-1.14834
SOBP_HUMAN	Sine oculis-binding protein homolog	0.49542	0.815476	1.12213
SODC_HUMAN	Superoxide dismutase [Cu-Zn]	0.564222	0.847638	-1.12103
SODM_HUMAN	Superoxide dismutase [Mn], mitochondrial	0.0106514	0.238207	1.4629
SPB10_HUMAN	Serpin B10	0.400526	0.777236	1.13053
SPB13_HUMAN	Serpin B13	0.0921569	0.550172	-1.26247
SPB3_HUMAN	Serpin B3	0.0187874	0.279114	-1.46619
SPB4_HUMAN	Serpin B4	0.263707	0.682001	-1.21978
SPB5_HUMAN	Serpin B5	0.422798	0.786961	1.09839
SPB6_HUMAN	Serpin B6	0.342235	0.738309	-1.19267
SPB8_HUMAN	Serpin B8	0.243563	0.668438	-1.22208
SPB9_HUMAN	Serpin B9	0.112451	0.552166	-1.2211
SPEF2_HUMAN	Sperm flagellar protein 2	0.907916	0.96935	1.0103
SPI2_HUMAN	Serpin I2	0.045112	0.403114	-1.74526
SPRL1_HUMAN	SPARC-like protein 1	0.582479	0.854011	1.03763
SPRR3_HUMAN	Small proline-rich protein 3	0.0321826	0.352398	-1.68215
SPS2L_HUMAN	SPATS2-like protein	0.604389	0.872351	-1.22052
SSBP_HUMAN	Single-stranded DNA-binding protein, mitochondrial	0.730823	0.916972	1.11074
ST4A1_HUMAN	Sulfotransferase 4A1	0.212975	0.631862	-1.68256
STA13_HUMAN	StAR-related lipid transfer protein 13	0.664996	0.89088	1.06536
STAT_HUMAN	Statherin	0.98209	0.992432	1.01978
STOM_HUMAN	Erythrocyte band 7 integral membrane protein	0.0661715	0.467516	1.83458
STOX2_HUMAN	Storkhead-box protein 2	0.49994	0.81574	1.27438
SUMF1_HUMAN	Sulfatase-modifying factor 1	0.634658	0.883547	-1.16054
SYAM_HUMAN	Alanine--tRNA ligase, mitochondrial	0.938832	0.980777	-1.01819
SYDC_HUMAN	Aspartate--tRNA ligase, cytoplasmic	0.394093	0.774678	1.26753
SYTC_HUMAN	Threonine--tRNA ligase, cytoplasmic	0.761483	0.923024	1.09222
SYTL1_HUMAN	Synaptotagmin-like protein 1	0.0054227	0.211468	-2.68299
SYUG_HUMAN	Gamma-synuclein	0.262826	0.681531	1.27563
TAGL2_HUMAN	Transgelin-2	0.275824	0.68723	-1.20741
TAGL3_HUMAN	Transgelin-3	0.128394	0.58255	1.85191
TALDO_HUMAN	Transaldolase	0.397806	0.777236	-1.11154
TANC2_HUMAN	Protein TANC2	0.406701	0.782516	1.78545
TARB1_HUMAN	Probable methyltransferase TARBP1	0.132416	0.58255	-1.37502
TB22A_HUMAN	TBC1 domain family member 22A	0.106772	0.552166	-1.45463
TB22B_HUMAN	TBC1 domain family member 22B	0.206271	0.631862	-1.86422
TBB5_HUMAN	Tubulin beta chain	0.190772	0.613869	1.78563
TBC25_HUMAN	TBC1 domain family member 25	0.659272	0.890132	-1.08779
TBCA_HUMAN	Tubulin-specific chaperone A	0.869707	0.964099	1.02348
TBCD1_HUMAN	TBC1 domain family member 1	0.34225	0.738309	-1.33657
TBCD4_HUMAN	TBC1 domain family member 4	0.572452	0.850824	1.08426
TCO1_HUMAN	Transcobalamin-1	0.527496	0.832107	1.08142
TCTP_HUMAN	Translationally-controlled tumor protein	0.106252	0.552166	-1.24445
TDIF2_HUMAN	Deoxynucleotidyltransferase terminal-interacting protein 2	0.113231	0.552166	1.53915
TERA_HUMAN	Transitional endoplasmic reticulum ATPase	0.0584665	0.45121	1.23359
TFPI1_HUMAN	Tissue factor pathway inhibitor	0.584621	0.855363	1.1208
TGM1_HUMAN	Protein-glutamine gamma-glutamyltransferase K	0.00575157	0.211468	-1.93495
TGM3_HUMAN	Protein-glutamine gamma-glutamyltransferase E	0.00632523	0.211468	-2.22304
THBG_HUMAN	Thyroxine-binding globulin	0.788643	0.932033	1.16096
THEM4_HUMAN	Acyl-coenzyme A thioesterase THEM4	0.631176	0.881657	-1.18536
THIO_HUMAN	Thioredoxin	0.0150894	0.267494	-1.46639
TIM10_HUMAN	Mitochondrial import inner membrane translocase subunit Tim10	0.0241395	0.297925	1.87707
TIMP1_HUMAN	Metalloproteinase inhibitor 1	0.183404	0.612457	-1.38727
TKT_HUMAN	Transketolase	0.0250307	0.305062	1.46552
TM11B_HUMAN	Transmembrane protease serine 11B	0.0536681	0.443773	-2.42789
TM11D_HUMAN	Transmembrane protease serine 11D	0.413747	0.785666	1.16089
TMEM2_HUMAN	Transmembrane protein 2	0.553225	0.843465	-1.07839
TMOD3_HUMAN	Tropomodulin-3	0.103009	0.552166	1.42671
TMPS3_HUMAN	Transmembrane protease serine 3	0.528942	0.832107	1.05852
TNNC2_HUMAN	Troponin C, skeletal muscle	0.493788	0.815476	-1.32935
TPIS_HUMAN	Triosephosphate isomerase	0.647993	0.883628	-1.07425
TPM1_HUMAN	Tropomyosin alpha-1 chain	0.0190595	0.279114	-1.70676
TPM3_HUMAN	Tropomyosin alpha-3 chain	0.695456	0.898106	-1.07827
TPM3L_HUMAN	Putative tropomyosin alpha-3 chain-like protein	0.0010113	0.109558	1.44026
TPM4_HUMAN	Tropomyosin alpha-4 chain	0.007092	0.211468	1.41365
TPP1_HUMAN	Tripeptidyl-peptidase 1	0.641987	0.883628	-1.13856
TRAF1_HUMAN	TNF receptor-associated factor 1	0.416539	0.786961	1.20745
TRFE_HUMAN	Serotransferrin	0.21372	0.631862	1.15258
TRFL_HUMAN	Lactotransferrin	0.343029	0.738309	1.17873
TRFM_HUMAN	Melanotransferrin	0.177185	0.602245	1.18727
TRI17_HUMAN	E3 ubiquitin-protein ligase TRIM17	0.896889	0.966262	1.03432
TRI77_HUMAN	Tripartite motif-containing protein 77	0.00439925	0.211468	-1.66507
TRIMM_HUMAN	Probable E3 ubiquitin-protein ligase TRIML2	0.52331	0.830198	-1.30245
TRM1_HUMAN	tRNA (guanine(26)-N(2))-dimethyltransferase	0.973529	0.992432	1.00988
TRXR1_HUMAN	Thioredoxin reductase 1, cytoplasmic	0.904847	0.96935	-1.01996
TSH1_HUMAN	Teashirt homolog 1	0.196517	0.620077	-1.31529
TSNAX_HUMAN	Translin-associated protein X	0.166494	0.597193	1.44888
TTHY_HUMAN	Transthyretin	0.0148036	0.267288	1.38501
TTL12_HUMAN	Tubulin--tyrosine ligase-like protein 12	0.493166	0.815476	-1.16878
TXD12_HUMAN	Thioredoxin domain-containing protein 12	0.0342827	0.352398	1.68031
TXD17_HUMAN	Thioredoxin domain-containing protein 17	0.0607978	0.455983	-1.23447
TXND3_HUMAN	Thioredoxin domain-containing protein 3	0.231843	0.650813	1.16784
TXNL1_HUMAN	Thioredoxin-like protein 1	0.524904	0.830814	-1.45985
TYB4_HUMAN	Thymosin beta-4	0.807413	0.93667	-1.03833
TYPH_HUMAN	Thymidine phosphorylase	0.374573	0.760411	-1.24645
UB2V1_HUMAN	Ubiquitin-conjugating enzyme E2 variant 1	0.342418	0.738309	-1.17389
UB2V2_HUMAN	Ubiquitin-conjugating enzyme E2 variant 2	0.0923644	0.550172	-1.38323
UBA1_HUMAN	Ubiquitin-like modifier-activating enzyme 1	0.310153	0.718287	-1.15602
UBE4B_HUMAN	Ubiquitin conjugation factor E4 B	0.519343	0.827079	-1.14042
UBP33_HUMAN	Ubiquitin carboxyl-terminal hydrolase 33	0.164712	0.597193	1.56827
UEVLD_HUMAN	Ubiquitin-conjugating enzyme E2 variant 3	0.977359	0.992432	1.00491
UFM1_HUMAN	Ubiquitin-fold modifier 1	0.23172	0.650813	1.41915
UGPA_HUMAN	UTP--glucose-1-phosphate uridylyltransferase	0.151101	0.585554	1.36483
UNC5B_HUMAN	Netrin receptor UNC5B	0.184674	0.612457	-1.53907
URP2_HUMAN	Fermitin family homolog 3	0.103474	0.552166	1.87538
UTER_HUMAN	Uteroglobin	0.384566	0.766897	-1.60167
VASP_HUMAN	Vasodilator-stimulated phosphoprotein	0.883183	0.966262	1.03425
VAT1_HUMAN	Synaptic vesicle membrane protein VAT-1 homolog	0.005544	0.211468	1.79377
VATA_HUMAN	V-type proton ATPase catalytic subunit A	0.640685	0.883547	1.283
VATE1_HUMAN	V-type proton ATPase subunit E 1	0.015927	0.2773	1.3444
VIME_HUMAN	Vimentin	0.821126	0.93667	-1.03737
VINC_HUMAN	Vinculin	0.468912	0.810845	1.14829
VTDB_HUMAN	Vitamin D-binding protein	0.409327	0.784074	-1.09994
VTNC_HUMAN	Vitronectin	0.827151	0.93667	-1.03978
VWA3B_HUMAN	von Willebrand factor A domain-containing protein 3B	0.000968129	0.109558	2.25062
VWA8_HUMAN	von Willebrand factor A domain-containing protein 8	0.171293	0.597193	1.3914
WDR1_HUMAN	WD repeat-containing protein 1	0.033387	0.352398	1.32566
WDR61_HUMAN	WD repeat-containing protein 61	0.640313	0.883547	1.06854
WFD13_HUMAN	WAP four-disulfide core domain protein 13	0.88353	0.966262	1.03717
XRCC1_HUMAN	DNA repair protein XRCC1	0.274413	0.68723	1.24115
XRCC5_HUMAN	X-ray repair cross-complementing protein 5	0.0960128	0.550172	1.98179
XRCC6_HUMAN	X-ray repair cross-complementing protein 6	0.0561777	0.448961	1.40862
XYLT1_HUMAN	Xylosyltransferase 1	0.638274	0.883547	-1.07109
YA044_HUMAN	Uncharacterized protein ENSP00000471857	0.736564	0.916972	1.14552
YTDC1_HUMAN	YTH domain-containing protein 1	0.419025	0.786961	-1.18019
Z280D_HUMAN	Zinc finger protein 280D	0.169742	0.597193	1.37568
Z518A_HUMAN	Zinc finger protein 518A	0.451191	0.802573	-1.45145
ZA2G_HUMAN	Zinc-alpha-2-glycoprotein	0.0761552	0.505111	-1.22994
ZBTB6_HUMAN	Zinc finger and BTB domain-containing protein 6	0.00685233	0.211468	1.66855
ZC3HA_HUMAN	Zinc finger CCCH domain-containing protein 10	0.694216	0.897694	-1.17022
ZER1_HUMAN	Protein zer-1 homolog	0.324948	0.733389	-1.25064
ZG16B_HUMAN	Zymogen granule protein 16 homolog B	0.307259	0.716342	1.20716
ZMAT3_HUMAN	Zinc finger matrin-type protein 3	0.216295	0.63197	-1.23719
ZNF18_HUMAN	Zinc finger protein 18	0.0290594	0.333329	-1.40645
ZNHI2_HUMAN	Zinc finger HIT domain-containing protein 2	0.639246	0.883547	1.10857
ZYX_HUMAN	Zyxin	0.43708	0.794914	1.18379

## Sheet: Sub-study II (55-64 years)
Protein	Protein name	P-Value	BH Q-Value	Fold change
1433B_HUMAN	14-3-3 protein beta/alpha	0.979161	0.991235	-1.01013
1433E_HUMAN	14-3-3 protein epsilon	0.380207	0.669337	-1.24484
1433F_HUMAN	14-3-3 protein eta	0.0989989	0.342326	-1.36031
1433G_HUMAN	14-3-3 protein gamma	0.764493	0.910624	-1.11963
1433S_HUMAN	14-3-3 protein sigma	0.138749	0.392692	1.36158
1433T_HUMAN	14-3-3 protein theta	0.889337	0.966868	-1.06964
1433Z_HUMAN	14-3-3 protein zeta/delta	0.00741364	0.0899092	1.79088
6PGD_HUMAN	6-phosphogluconate dehydrogenase, decarboxylating	0.444759	0.718089	1.12825
6PGL_HUMAN	6-phosphogluconolactonase	0.0253592	0.175426	1.72639
A1AG1_HUMAN	Alpha-1-acid glycoprotein 1	0.727389	0.896888	1.06962
A1AG2_HUMAN	Alpha-1-acid glycoprotein 2	0.00180885	0.0372221	1.88112
A1AT_HUMAN	Alpha-1-antitrypsin	0.00123278	0.0335413	1.88202
A1BG_HUMAN	Alpha-1B-glycoprotein	0.944996	0.987659	-1.01131
A2GL_HUMAN	Leucine-rich alpha-2-glycoprotein	0.83757	0.951645	1.02672
A2MG_HUMAN	Alpha-2-macroglobulin	0.0135188	0.123945	1.78677
A2ML1_HUMAN	Alpha-2-macroglobulin-like protein 1	0.665491	0.875347	1.06873
AA3RB_HUMAN	Protein ADORA3, isoform 3	0.412231	0.6925	-1.45086
AAAS_HUMAN	Aladin	0.278513	0.575255	2.42163
AACT_HUMAN	Alpha-1-antichymotrypsin	0.159675	0.425277	1.28361
AARD_HUMAN	Alanine and arginine-rich domain-containing protein	0.855398	0.954336	1.08791
AATC_HUMAN	Aspartate aminotransferase, cytoplasmic	0.194822	0.461814	1.15293
AATM_HUMAN	Aspartate aminotransferase, mitochondrial	0.786673	0.922101	1.05016
ABCF1_HUMAN	ATP-binding cassette sub-family F member 1	0.0336842	0.193497	1.88292
ABEC2_HUMAN	Probable C->U-editing enzyme APOBEC-2	0.892212	0.966868	1.10076
ABRAL_HUMAN	Costars family protein ABRACL	6.99352e-05	0.0129826	4.02319
ACBP_HUMAN	Acyl-CoA-binding protein	0.816047	0.943651	-1.03244
ACOT6_HUMAN	Putative acyl-coenzyme A thioesterase 6	0.139	0.392692	3.82143
ACOX3_HUMAN	Peroxisomal acyl-coenzyme A oxidase 3	0.953997	0.989244	1.01632
ACPH_HUMAN	Acylamino-acid-releasing enzyme	0.00469538	0.0677263	2.00931
ACTB_HUMAN	Actin, cytoplasmic 1	0.151298	0.407274	2.01321
ACTBL_HUMAN	Beta-actin-like protein 2	0.0222255	0.16334	-1.61414
ACTBM_HUMAN	Putative beta-actin-like protein 3	0.0254076	0.175426	-1.60915
ACTN1_HUMAN	Alpha-actinin-1	0.0105371	0.106685	-1.41141
ACTN2_HUMAN	Alpha-actinin-2	0.425456	0.703521	-1.08923
ACTN3_HUMAN	Alpha-actinin-3	0.0330147	0.193497	1.43165
ACTN4_HUMAN	Alpha-actinin-4	0.0169351	0.137808	1.46623
ADAM5_HUMAN	Putative disintegrin and metalloproteinase domain-containing protein 5	0.500909	0.756675	-1.1597
ADIRF_HUMAN	Adipogenesis regulatory factor	0.172772	0.441954	-1.94583
ADK_HUMAN	Adenosine kinase	0.0919393	0.329984	1.50737
ADSV_HUMAN	Adseverin	0.565576	0.809106	-1.15333
AFAM_HUMAN	Afamin	0.0233096	0.168631	-1.16266
AFG32_HUMAN	AFG3-like protein 2	0.119634	0.371514	1.66173
AGO3_HUMAN	Protein argonaute-3	0.323591	0.602183	-1.32764
AINX_HUMAN	Alpha-internexin	0.0355381	0.197055	1.78411
AK1A1_HUMAN	Alcohol dehydrogenase [NADP(+)]	0.60353	0.834132	-1.10859
AK1BA_HUMAN	Aldo-keto reductase family 1 member B10	0.914247	0.975338	1.02222
AKD1_HUMAN	Adenylate kinase domain-containing protein 1	0.000893013	0.030627	1.35886
AL1A1_HUMAN	Retinal dehydrogenase 1	0.405854	0.688318	-1.413
AL1A2_HUMAN	Retinal dehydrogenase 2	0.0561536	0.25365	1.75876
AL3A1_HUMAN	Aldehyde dehydrogenase, dimeric NADP-preferring	0.660538	0.872551	1.10317
AL7A1_HUMAN	Alpha-aminoadipic semialdehyde dehydrogenase	0.495353	0.756675	1.3298
AL9A1_HUMAN	4-trimethylaminobutyraldehyde dehydrogenase	0.182563	0.449609	-1.37576
ALBU_HUMAN	Serum albumin	0.00490545	0.0677977	1.53302
ALDH2_HUMAN	Aldehyde dehydrogenase, mitochondrial	0.829749	0.94975	-1.04407
ALDOA_HUMAN	Fructose-bisphosphate aldolase A	0.00965003	0.106685	1.71819
ALDOC_HUMAN	Fructose-bisphosphate aldolase C	0.718808	0.896888	-1.13716
ALS2_HUMAN	Alsin	0.936613	0.98353	1.01154
AMBP_HUMAN	Protein AMBP	0.0606861	0.268877	-1.92761
AMD_HUMAN	Peptidyl-glycine alpha-amidating monooxygenase	0.0849861	0.316556	1.39784
AMPB_HUMAN	Aminopeptidase B	0.429605	0.70811	1.15178
AMY1_HUMAN	Alpha-amylase 1	0.979528	0.991235	-1.0103
AMY2B_HUMAN	Alpha-amylase 2B	0.119446	0.371514	-2.09765
AN32B_HUMAN	Acidic leucine-rich nuclear phosphoprotein 32 family member B	0.139096	0.392692	1.42291
ANAG_HUMAN	Alpha-N-acetylglucosaminidase	0.545387	0.79407	1.13588
ANGT_HUMAN	Angiotensinogen	0.0113005	0.109002	1.97299
ANM8_HUMAN	Protein arginine N-methyltransferase 8	0.190972	0.456952	-1.65017
ANR12_HUMAN	Ankyrin repeat domain-containing protein 12	0.386194	0.673826	-1.26528
ANR16_HUMAN	Ankyrin repeat domain-containing protein 16	0.00345443	0.0585972	-2.2506
ANR35_HUMAN	Ankyrin repeat domain-containing protein 35	0.351663	0.633541	1.40399
ANT3_HUMAN	Antithrombin-III	0.564967	0.809106	-1.08397
ANTRL_HUMAN	Anthrax toxin receptor-like	0.394115	0.67961	-1.5722
ANX13_HUMAN	Annexin A13	0.612912	0.842072	1.23855
ANXA1_HUMAN	Annexin A1	0.654537	0.869999	-1.05802
ANXA2_HUMAN	Annexin A2	0.909383	0.97464	-1.03037
ANXA3_HUMAN	Annexin A3	0.829224	0.94975	1.06059
APOA1_HUMAN	Apolipoprotein A-I	0.00412376	0.0626001	-1.84236
APOBR_HUMAN	Apolipoprotein B receptor	0.461273	0.725194	1.20304
APOH_HUMAN	Beta-2-glycoprotein 1	0.747284	0.902197	1.04515
APT_HUMAN	Adenine phosphoribosyltransferase	0.203392	0.468816	2.16654
ARC1B_HUMAN	Actin-related protein 2/3 complex subunit 1B	0.028777	0.183278	1.89565
ARGI1_HUMAN	Arginase-1	0.828957	0.94975	1.10571
ARK72_HUMAN	Aflatoxin B1 aldehyde reductase member 2	0.0538625	0.248143	-1.23842
ARP2_HUMAN	Actin-related protein 2	0.00316936	0.055374	-1.49491
ARP3_HUMAN	Actin-related protein 3	0.379237	0.668901	1.14298
ARP3B_HUMAN	Actin-related protein 3B	0.668818	0.876885	-1.14809
ARPC2_HUMAN	Actin-related protein 2/3 complex subunit 2	0.0867839	0.318259	1.34182
ARPC3_HUMAN	Actin-related protein 2/3 complex subunit 3	0.0299964	0.186421	2.62232
ARPC4_HUMAN	Actin-related protein 2/3 complex subunit 4	0.00141046	0.0335413	2.69241
ARPC5_HUMAN	Actin-related protein 2/3 complex subunit 5	0.440091	0.716211	1.40048
ARSA_HUMAN	Arylsulfatase A	0.0929862	0.331174	1.91743
ASC_HUMAN	Apoptosis-associated speck-like protein containing a CARD	0.0456342	0.230914	1.80424
ASPG_HUMAN	N(4)-(beta-N-acetylglucosaminyl)-L-asparaginase	0.486207	0.752183	1.15146
AT10D_HUMAN	Probable phospholipid-transporting ATPase VD	0.22368	0.499786	-1.18724
AT11A_HUMAN	Probable phospholipid-transporting ATPase IH	0.80855	0.93942	-1.07298
AT135_HUMAN	Probable cation-transporting ATPase 13A5	0.435304	0.713437	-1.29987
AT7L1_HUMAN	Ataxin-7-like protein 1	0.178028	0.446749	-1.29855
ATGA1_HUMAN	Autophagy-related protein 101	0.454686	0.724681	1.11688
ATPB_HUMAN	ATP synthase subunit beta, mitochondrial	0.898514	0.968597	1.02513
ATRN_HUMAN	Attractin	0.897301	0.968416	-1.03451
AVPI1_HUMAN	Arginine vasopressin-induced protein 1	0.139009	0.392692	-3.6948
AVR2B_HUMAN	Activin receptor type-2B	0.17835	0.446749	-1.48517
AXA2L_HUMAN	Putative annexin A2-like protein	0.177649	0.446749	-1.45076
B2MG_HUMAN	Beta-2-microglobulin	0.992708	0.998098	1.00233
B3A2_HUMAN	Anion exchange protein 2	0.00767006	0.0910574	-1.42779
BACD3_HUMAN	BTB/POZ domain-containing adapter for CUL3-mediated RhoA degradation protein 3	0.606341	0.836769	-1.07832
BAD_HUMAN	Bcl2 antagonist of cell death	0.411895	0.6925	1.53886
BAG3_HUMAN	BAG family molecular chaperone regulator 3	0.000735383	0.0305884	-3.92418
BAI1_HUMAN	Brain-specific angiogenesis inhibitor 1	0.180682	0.448913	-1.51428
BASP1_HUMAN	Brain acid soluble protein 1	0.223556	0.499786	-1.51368
BIEA_HUMAN	Biliverdin reductase A	0.21152	0.483624	1.23453
BIRC5_HUMAN	Baculoviral IAP repeat-containing protein 5	0.125707	0.382228	2.23171
BL1S2_HUMAN	Biogenesis of lysosome-related organelles complex 1 subunit 2	0.891543	0.966868	1.04236
BLVRB_HUMAN	Flavin reductase (NADPH)	0.40952	0.692	1.57561
BNC2_HUMAN	Zinc finger protein basonuclin-2	0.247683	0.533384	2.07187
BPIA2_HUMAN	BPI fold-containing family A member 2	0.0337305	0.193497	-1.54241
BPIB1_HUMAN	BPI fold-containing family B member 1	0.00247546	0.0440822	2.21488
BPIB2_HUMAN	BPI fold-containing family B member 2	0.563875	0.809106	1.12579
BRE1B_HUMAN	E3 ubiquitin-protein ligase BRE1B	0.886489	0.966868	1.04677
BST1_HUMAN	ADP-ribosyl cyclase 2	0.000123478	0.0136086	2.27761
BTD_HUMAN	Biotinidase	0.0878048	0.320107	1.30288
BTNL2_HUMAN	Butyrophilin-like protein 2	0.742069	0.901578	-1.06803
BYST_HUMAN	Bystin	0.105134	0.351499	-1.41989
C163A_HUMAN	Scavenger receptor cysteine-rich type 1 protein M130	0.33616	0.615469	2.08278
C163B_HUMAN	Scavenger receptor cysteine-rich type 1 protein M160	0.317759	0.601167	1.34493
C8AP2_HUMAN	CASP8-associated protein 2	0.227599	0.501361	-1.17249
C99L2_HUMAN	CD99 antigen-like protein 2	0.272441	0.570769	1.60965
CA2D3_HUMAN	Voltage-dependent calcium channel subunit alpha-2/delta-3	0.724173	0.896888	1.08724
CAB45_HUMAN	45 kDa calcium-binding protein	0.0230572	0.168118	-1.53659
CACB1_HUMAN	Voltage-dependent L-type calcium channel subunit beta-1	0.847528	0.954336	1.04653
CADH1_HUMAN	Cadherin-1	0.682582	0.885994	-1.06286
CAH1_HUMAN	Carbonic anhydrase 1	0.851831	0.954336	-1.04414
CAH2_HUMAN	Carbonic anhydrase 2	0.589286	0.823046	-1.11125
CAH6_HUMAN	Carbonic anhydrase 6	0.825715	0.94975	-1.04899
CALL3_HUMAN	Calmodulin-like protein 3	0.939866	0.985635	1.0087
CALL5_HUMAN	Calmodulin-like protein 5	0.110882	0.356671	-1.43766
CALM_HUMAN	Calmodulin	0.960615	0.989466	1.00822
CALR_HUMAN	Calreticulin	0.0662795	0.282571	1.58426
CALU_HUMAN	Calumenin	0.218385	0.49541	1.11139
CALX_HUMAN	Calnexin	0.370171	0.655408	1.10737
CAMP_HUMAN	Cathelicidin antimicrobial peptide	0.266225	0.560282	1.22367
CAN1_HUMAN	Calpain-1 catalytic subunit	0.0152478	0.130736	1.43495
CAN2_HUMAN	Calpain-2 catalytic subunit	0.232749	0.508315	1.32128
CANT1_HUMAN	Soluble calcium-activated nucleotidase 1	0.0513751	0.240779	-1.4006
CAP1_HUMAN	Adenylyl cyclase-associated protein 1	0.00690937	0.0864605	1.57957
CAP2_HUMAN	Adenylyl cyclase-associated protein 2	0.110008	0.356671	-1.96189
CAP7_HUMAN	Azurocidin	0.292009	0.586551	1.36368
CAPG_HUMAN	Macrophage-capping protein	0.0258036	0.175426	1.43573
CAPZB_HUMAN	F-actin-capping protein subunit beta	0.956126	0.989244	1.00975
CASPE_HUMAN	Caspase-14	0.00684645	0.0864605	1.86243
CATA_HUMAN	Catalase	2.97664e-05	0.0113818	2.38813
CATB_HUMAN	Cathepsin B	0.018807	0.142748	1.41965
CATC_HUMAN	Dipeptidyl peptidase 1	0.948689	0.989244	1.01207
CATD_HUMAN	Cathepsin D	0.516218	0.769756	-1.16566
CATG_HUMAN	Cathepsin G	0.0259166	0.175426	1.73784
CATL1_HUMAN	Cathepsin L1	0.723479	0.896888	-1.05418
CATS_HUMAN	Cathepsin S	0.0219727	0.162774	1.70752
CATZ_HUMAN	Cathepsin Z	0.0103131	0.106685	-1.58966
CAZA1_HUMAN	F-actin-capping protein subunit alpha-1	0.750751	0.904026	-1.10282
CAZA2_HUMAN	F-actin-capping protein subunit alpha-2	0.424307	0.702963	-1.41061
CB016_HUMAN	Uncharacterized protein C2orf16	0.207763	0.477391	-1.23682
CBG_HUMAN	Corticosteroid-binding globulin	0.0256602	0.175426	1.90727
CBPE_HUMAN	Carboxypeptidase E	0.00139211	0.0335413	1.39225
CBR1_HUMAN	Carbonyl reductase [NADPH] 1	0.527721	0.776899	-1.18042
CBR3_HUMAN	Carbonyl reductase [NADPH] 3	0.749695	0.90393	1.07095
CBX3_HUMAN	Chromobox protein homolog 3	0.265349	0.55971	3.26372
CBX8_HUMAN	Chromobox protein homolog 8	0.922265	0.979134	1.06807
CCM2_HUMAN	Malcavernin	0.415341	0.69525	1.26421
CD158_HUMAN	Coiled-coil domain-containing protein 158	0.803852	0.937013	1.06322
CD226_HUMAN	CD226 antigen	0.927204	0.980126	1.04953
CD59_HUMAN	CD59 glycoprotein	0.447449	0.718089	-1.17381
CDA7L_HUMAN	Cell division cycle-associated 7-like protein	0.0552252	0.250679	-1.48131
CDC42_HUMAN	Cell division control protein 42 homolog	0.499606	0.756675	1.42256
CDC5L_HUMAN	Cell division cycle 5-like protein	0.769857	0.910829	1.04159
CDD_HUMAN	Cytidine deaminase	0.115761	0.365854	1.58372
CDRT1_HUMAN	CMT1A duplicated region transcript 1 protein	3.68741e-05	0.0113818	2.71061
CDV3_HUMAN	Protein CDV3 homolog	0.974178	0.991235	-1.01084
CEAM5_HUMAN	Carcinoembryonic antigen-related cell adhesion molecule 5	0.595978	0.828641	1.19067
CERU_HUMAN	Ceruloplasmin	0.0496921	0.238904	-1.51422
CF058_HUMAN	UPF0762 protein C6orf58	0.570276	0.809932	1.13082
CF163_HUMAN	Uncharacterized protein C6orf163	0.477689	0.744681	-1.17114
CFAB_HUMAN	Complement factor B	0.548506	0.796107	1.07422
CFAH_HUMAN	Complement factor H	0.769133	0.910829	1.04072
CFAI_HUMAN	Complement factor I	0.744749	0.901578	-1.08676
CH10_HUMAN	10 kDa heat shock protein, mitochondrial	0.197541	0.463097	1.26591
CH3L1_HUMAN	Chitinase-3-like protein 1	0.418257	0.696593	-1.16606
CH3L2_HUMAN	Chitinase-3-like protein 2	0.316938	0.601167	-1.25869
CH60_HUMAN	60 kDa heat shock protein, mitochondrial	0.227341	0.501361	1.39853
CHIT1_HUMAN	Chitotriosidase-1	0.0953139	0.336873	1.40605
CISY_HUMAN	Citrate synthase, mitochondrial	0.196495	0.461814	-1.31181
CJ088_HUMAN	Uncharacterized protein C10orf88	0.13494	0.392419	-2.0143
CK054_HUMAN	Ester hydrolase C11orf54	0.0850643	0.316556	1.57431
CK070_HUMAN	Uncharacterized protein C11orf70	0.519059	0.77027	-1.18706
CLAP2_HUMAN	CLIP-associating protein 2	0.227941	0.501361	-1.43148
CLCA4_HUMAN	Calcium-activated chloride channel regulator 4	0.906493	0.972668	-1.02639
CLIC1_HUMAN	Chloride intracellular channel protein 1	0.0263328	0.175426	1.48483
CLOCK_HUMAN	Circadian locomoter output cycles protein kaput	0.859235	0.955487	-1.03781
CLUS_HUMAN	Clusterin	0.046634	0.233422	-1.24068
CN164_HUMAN	RING finger protein C14orf164	0.319821	0.601167	1.41602
CNDP2_HUMAN	Cytosolic non-specific dipeptidase	0.639205	0.861578	1.25492
CNPY2_HUMAN	Protein canopy homolog 2	0.00364689	0.0593066	2.13836
CO3_HUMAN	Complement C3	0.848883	0.954336	1.02652
CO4B_HUMAN	Complement C4-B	0.0684603	0.28556	3.59205
CO6A1_HUMAN	Collagen alpha-1(VI) chain	0.300092	0.589989	-1.20898
CO6A2_HUMAN	Collagen alpha-2(VI) chain	0.0267795	0.177128	1.66701
COBA1_HUMAN	Collagen alpha-1(XI) chain	0.289256	0.584896	-1.5787
COEA1_HUMAN	Collagen alpha-1(XIV) chain	0.644783	0.86433	-1.09792
COF1_HUMAN	Cofilin-1	0.742468	0.901578	-1.05889
COG1_HUMAN	Conserved oligomeric Golgi complex subunit 1	0.285326	0.581964	-1.13059
COR1A_HUMAN	Coronin-1A	0.0034804	0.0585972	1.92575
COTL1_HUMAN	Coactosin-like protein	0.00200214	0.0383135	2.00923
CPNE8_HUMAN	Copine-8	0.147436	0.405384	2.07215
CPNS1_HUMAN	Calpain small subunit 1	0.0492814	0.238904	-1.40005
CPNS2_HUMAN	Calpain small subunit 2	0.856568	0.954491	-1.05282
CPPED_HUMAN	Calcineurin-like phosphoesterase domain-containing protein 1	0.00482714	0.0677263	2.02892
CRIS3_HUMAN	Cysteine-rich secretory protein 3	0.736087	0.899016	-1.05942
CRK_HUMAN	Adapter molecule crk	0.97658	0.991235	1.01348
CRNN_HUMAN	Cornulin	0.725251	0.896888	-1.09144
CS010_HUMAN	UPF0556 protein C19orf10	0.128959	0.385404	1.31142
CS068_HUMAN	Uncharacterized protein C19orf68	0.405855	0.688318	-1.13229
CS081_HUMAN	Putative uncharacterized protein C19orf81	0.146518	0.405384	-1.3843
CTGF_HUMAN	Connective tissue growth factor	0.389024	0.676538	-1.33715
CTSR3_HUMAN	Cation channel sperm-associated protein 3	0.439354	0.716211	1.63471
CUTA_HUMAN	Protein CutA	0.683153	0.885994	1.07799
CV043_HUMAN	Uncharacterized protein C22orf43	0.981753	0.991235	-1.0226
CYC_HUMAN	Cytochrome c	0.517817	0.77027	1.08298
CYH4_HUMAN	Cytohesin-4	0.868628	0.960992	-1.04274
CYTA_HUMAN	Cystatin-A	0.995612	0.998142	-1.00107
CYTB_HUMAN	Cystatin-B	0.0941151	0.33391	-1.25186
CYTC_HUMAN	Cystatin-C	0.105905	0.351499	-1.29542
CYTD_HUMAN	Cystatin-D	0.221528	0.498784	-1.33942
CYTM_HUMAN	Cystatin-M	0.280917	0.578065	-1.32561
CYTN_HUMAN	Cystatin-SN	0.526625	0.776899	-1.12588
CYTS_HUMAN	Cystatin-S	0.167075	0.433432	-1.61369
CYTT_HUMAN	Cystatin-SA	0.53025	0.779383	-1.26898
DACT1_HUMAN	Dapper homolog 1	0.91404	0.975338	-1.01768
DBNL_HUMAN	Drebrin-like protein	0.401506	0.685142	1.32034
DESM_HUMAN	Desmin	0.288424	0.584896	-1.16835
DHPR_HUMAN	Dihydropteridine reductase	0.475059	0.743082	1.39831
DHX57_HUMAN	Putative ATP-dependent RNA helicase DHX57	0.11093	0.356671	1.94035
DIAC_HUMAN	Di-N-acetylchitobiase	0.00104142	0.0311083	2.16389
DIAP2_HUMAN	Protein diaphanous homolog 2	0.0083467	0.0978361	-1.59057
DLDH_HUMAN	Dihydrolipoyl dehydrogenase, mitochondrial	0.109106	0.355748	-1.60053
DMKN_HUMAN	Dermokine	0.816463	0.943651	-1.09812
DNA2_HUMAN	DNA replication ATP-dependent helicase/nuclease DNA2	0.0493217	0.238904	-1.56346
DNER_HUMAN	Delta and Notch-like epidermal growth factor-related receptor	0.147636	0.405384	-1.14276
DNJB9_HUMAN	DnaJ homolog subfamily B member 9	0.581728	0.814947	-1.15148
DNS2A_HUMAN	Deoxyribonuclease-2-alpha	0.0515675	0.240779	1.38943
DOCK4_HUMAN	Dedicator of cytokinesis protein 4	0.928539	0.980418	-1.02167
DOK4_HUMAN	Docking protein 4	0.00373232	0.0595885	4.05705
DP13A_HUMAN	DCC-interacting protein 13-alpha	0.776133	0.915842	1.15563
DPP2_HUMAN	Dipeptidyl peptidase 2	0.658252	0.87202	-1.10594
DPP3_HUMAN	Dipeptidyl peptidase 3	0.680883	0.885994	-1.07207
DPP4_HUMAN	Dipeptidyl peptidase 4	0.684811	0.886902	-1.06313
DPRX_HUMAN	Divergent paired-related homeobox	0.594869	0.828344	1.17986
DSC2_HUMAN	Desmocollin-2	0.723986	0.896888	1.03411
DSC3_HUMAN	Desmocollin-3	0.49302	0.755856	1.21934
DSG1_HUMAN	Desmoglein-1	0.13126	0.389098	-1.2109
DSG3_HUMAN	Desmoglein-3	0.082268	0.311738	-1.25083
DX39A_HUMAN	ATP-dependent RNA helicase DDX39A	0.321358	0.601167	-1.3312
E2AK4_HUMAN	Eukaryotic translation initiation factor 2-alpha kinase 4	0.0665232	0.282571	-1.42814
E41L3_HUMAN	Band 4.1-like protein 3	0.199191	0.464611	1.65417
ECM1_HUMAN	Extracellular matrix protein 1	0.0653382	0.28046	-1.38275
EF1D_HUMAN	Elongation factor 1-delta	0.0117222	0.109644	2.93891
EF1G_HUMAN	Elongation factor 1-gamma	0.0338515	0.193497	7.58742
EF2_HUMAN	Elongation factor 2	0.854026	0.954336	-1.02967
EF2K_HUMAN	Eukaryotic elongation factor 2 kinase	0.877716	0.966868	1.06691
EFC4A_HUMAN	EF-hand calcium-binding domain-containing protein 4A	0.499586	0.756675	1.36152
EFCB6_HUMAN	EF-hand calcium-binding domain-containing protein 6	0.953933	0.989244	1.01539
EFHD1_HUMAN	EF-hand domain-containing protein D1	0.680493	0.885994	-1.09219
EFHD2_HUMAN	EF-hand domain-containing protein D2	0.327322	0.602584	-1.15518
EFTU_HUMAN	Elongation factor Tu, mitochondrial	0.89217	0.966868	1.0194
EGF_HUMAN	Pro-epidermal growth factor	0.459611	0.725042	1.41338
EH1L1_HUMAN	EH domain-binding protein 1-like protein 1	0.314034	0.599578	-1.25443
ELAF_HUMAN	Elafin	0.195872	0.461814	2.02616
ELNE_HUMAN	Neutrophil elastase	0.534625	0.783328	1.26631
EMAL2_HUMAN	Echinoderm microtubule-associated protein-like 2	0.700087	0.891445	1.10239
ENDD1_HUMAN	Endonuclease domain-containing 1 protein	0.150234	0.406164	-1.18752
ENDOU_HUMAN	Poly(U)-specific endoribonuclease	0.641043	0.8628	-1.06928
ENOA_HUMAN	Alpha-enolase	0.0292928	0.183278	1.30844
ENOB_HUMAN	Beta-enolase	0.276865	0.575255	-1.64609
ENOG_HUMAN	Gamma-enolase	0.299598	0.589989	-1.32671
ENPL_HUMAN	Endoplasmin	0.449314	0.719836	1.11773
ERAP1_HUMAN	Endoplasmic reticulum aminopeptidase 1	0.859526	0.955487	-1.04404
ERO1A_HUMAN	ERO1-like protein alpha	0.0680031	0.285274	-1.3015
ERO1B_HUMAN	ERO1-like protein beta	0.905924	0.972668	1.01685
ERP29_HUMAN	Endoplasmic reticulum resident protein 29	0.0261251	0.175426	1.50159
ERP44_HUMAN	Endoplasmic reticulum resident protein 44	0.717352	0.896888	1.0696
EST1_HUMAN	Liver carboxylesterase 1	0.0479572	0.237478	1.30306
EST2_HUMAN	Cocaine esterase	0.783321	0.920027	-1.04895
EZRI_HUMAN	Ezrin	0.0323031	0.193497	1.35255
F102A_HUMAN	Protein FAM102A	0.340692	0.619805	-1.75939
F179A_HUMAN	Protein FAM179A	0.386395	0.673826	-1.27271
F185A_HUMAN	Protein FAM185A	0.149333	0.406164	-1.37081
F196A_HUMAN	Protein FAM196A	0.588015	0.822511	-1.1807
F264_HUMAN	6-phosphofructo-2-kinase/fructose-2,6-bisphosphatase 4	0.0292369	0.183278	-2.07675
FA83F_HUMAN	Protein FAM83F	0.488241	0.752183	-1.50925
FAAA_HUMAN	Fumarylacetoacetase	0.667096	0.876214	-1.22515
FABP5_HUMAN	Fatty acid-binding protein, epidermal	0.232011	0.508156	1.19415
FAM3B_HUMAN	Protein FAM3B	0.129023	0.385404	-1.37584
FAM3D_HUMAN	Protein FAM3D	0.513626	0.768364	-1.11121
FAM9A_HUMAN	Protein FAM9A	0.801864	0.936351	1.08046
FB5L3_HUMAN	Putative fatty acid-binding protein 5-like protein 3	0.885166	0.966868	1.03186
FBX50_HUMAN	F-box only protein 50	0.0289345	0.183278	1.53746
FCER2_HUMAN	Low affinity immunoglobulin epsilon Fc receptor	0.913975	0.975338	-1.02279
FCG3A_HUMAN	Low affinity immunoglobulin gamma Fc region receptor III-A	0.193859	0.461814	2.74684
FCL_HUMAN	GDP-L-fucose synthase	0.19458	0.461814	1.65259
FETUA_HUMAN	Alpha-2-HS-glycoprotein	0.523008	0.774888	1.13332
FGF8_HUMAN	Fibroblast growth factor 8	0.162061	0.428767	-1.49255
FIBA_HUMAN	Fibrinogen alpha chain	0.0103151	0.106685	1.38336
FIBB_HUMAN	Fibrinogen beta chain	0.891927	0.966868	1.02056
FIBG_HUMAN	Fibrinogen gamma chain	0.0155352	0.131978	1.34116
FKB1A_HUMAN	Peptidyl-prolyl cis-trans isomerase FKBP1A	0.0536977	0.248143	1.42832
FOLR1_HUMAN	Folate receptor alpha	0.126141	0.382228	-1.37349
FPPS_HUMAN	Farnesyl pyrophosphate synthase	0.0331399	0.193497	2.93423
FR1L5_HUMAN	Fer-1-like protein 5	0.269496	0.56588	-1.16729
FRS2_HUMAN	Fibroblast growth factor receptor substrate 2	0.844559	0.954336	-1.05456
FTM_HUMAN	Protein fantom	0.356086	0.637611	1.3481
FUCO_HUMAN	Tissue alpha-L-fucosidase	0.917849	0.978054	-1.01895
FUMH_HUMAN	Fumarate hydratase, mitochondrial	0.086954	0.318259	2.30191
FURIN_HUMAN	Furin	0.318338	0.601167	-1.31944
G3P_HUMAN	Glyceraldehyde-3-phosphate dehydrogenase	0.0104426	0.106685	1.49297
G6PD_HUMAN	Glucose-6-phosphate 1-dehydrogenase	0.00172865	0.0365728	1.69955
G6PI_HUMAN	Glucose-6-phosphate isomerase	0.0014335	0.0335413	1.59259
GABT_HUMAN	4-aminobutyrate aminotransferase, mitochondrial	0.730231	0.899016	-1.07726
GALT7_HUMAN	N-acetylgalactosaminyltransferase 7	0.00442148	0.066037	4.32451
GANAB_HUMAN	Neutral alpha-glucosidase AB	0.00667034	0.085788	1.54306
GBLP_HUMAN	Guanine nucleotide-binding protein subunit beta-2-like 1	0.29559	0.589151	1.88199
GDIA_HUMAN	Rab GDP dissociation inhibitor alpha	0.578918	0.814854	1.20328
GDIB_HUMAN	Rab GDP dissociation inhibitor beta	0.107907	0.353229	-1.46556
GDIR1_HUMAN	Rho GDP-dissociation inhibitor 1	0.00140409	0.0335413	1.65995
GDIR2_HUMAN	Rho GDP-dissociation inhibitor 2	0.000834669	0.0305884	2.0144
GELS_HUMAN	Gelsolin	9.28133e-05	0.0129826	1.87998
GFAP_HUMAN	Glial fibrillary acidic protein	0.0630283	0.276608	1.71331
GGCT_HUMAN	Gamma-glutamylcyclotransferase	0.365342	0.649341	1.12284
GGH_HUMAN	Gamma-glutamyl hydrolase	0.892735	0.966868	1.01756
GLCE_HUMAN	D-glucuronyl C5-epimerase	0.105617	0.351499	1.53613
GLNA_HUMAN	Glutamine synthetase	0.220885	0.498784	1.30435
GLOD4_HUMAN	Glyoxalase domain-containing protein 4	0.368623	0.653918	1.14978
GLU2B_HUMAN	Glucosidase 2 subunit beta	0.0101348	0.106685	1.31734
GLYG_HUMAN	Glycogenin-1	0.287352	0.584809	1.55799
GMFG_HUMAN	Glia maturation factor gamma	0.637456	0.860472	1.24911
GNAI2_HUMAN	Guanine nucleotide-binding protein G(i) subunit alpha-2	0.878491	0.966868	1.0617
GNPI1_HUMAN	Glucosamine-6-phosphate isomerase 1	0.459418	0.725042	-1.14603
GNS_HUMAN	N-acetylglucosamine-6-sulfatase	0.925455	0.979397	-1.02759
GOG8C_HUMAN	Golgin subfamily A member 8C	0.170853	0.438375	2.09339
GOLM1_HUMAN	Golgi membrane protein 1	0.45077	0.72092	-1.11735
GPX3_HUMAN	Glutathione peroxidase 3	0.726559	0.896888	-1.08562
GRAN_HUMAN	Grancalcin	0.294194	0.588388	1.19388
GRB2_HUMAN	Growth factor receptor-bound protein 2	0.147969	0.405384	1.23039
GRDN_HUMAN	Girdin	0.218815	0.49541	1.30199
GRN_HUMAN	Granulins	0.136269	0.392419	1.16386
GRP75_HUMAN	Stress-70 protein, mitochondrial	0.695533	0.891445	-1.10223
GRP78_HUMAN	78 kDa glucose-regulated protein	0.0165977	0.137228	1.45222
GSE1_HUMAN	Genetic suppressor element 1	0.0648264	0.28046	-4.13579
GSHB_HUMAN	Glutathione synthetase	0.119116	0.371514	1.38201
GSHR_HUMAN	Glutathione reductase, mitochondrial	0.712899	0.896888	-1.1076
GSTO1_HUMAN	Glutathione S-transferase omega-1	0.0013236	0.0335413	2.1686
GSTP1_HUMAN	Glutathione S-transferase P	0.0126494	0.117133	1.6148
GUC1A_HUMAN	Guanylyl cyclase-activating protein 1	0.663907	0.874507	-1.12073
H2AW_HUMAN	Core histone macro-H2A.2	0.50179	0.756771	1.35773
H2AY_HUMAN	Core histone macro-H2A.1	0.0482226	0.237522	2.5939
H4_HUMAN	Histone H4	0.0427393	0.221099	2.22392
H90B2_HUMAN	Putative heat shock protein HSP 90-beta 2	0.760561	0.909923	1.14338
H90B3_HUMAN	Putative heat shock protein HSP 90-beta-3	0.00100648	0.0311083	5.72553
H90B4_HUMAN	Putative heat shock protein HSP 90-beta 4	0.672111	0.87782	1.16933
HBA_HUMAN	Hemoglobin subunit alpha	0.000965859	0.0311083	3.19756
HBAZ_HUMAN	Hemoglobin subunit zeta	0.610581	0.840116	1.13475
HBB_HUMAN	Hemoglobin subunit beta	0.000161657	0.0136086	3.93892
HBD_HUMAN	Hemoglobin subunit delta	0.100178	0.342326	1.37147
HBE_HUMAN	Hemoglobin subunit epsilon	0.0494333	0.238904	1.535
HCK_HUMAN	Tyrosine-protein kinase HCK	0.106804	0.351958	2.43873
HDGF_HUMAN	Hepatoma-derived growth factor	0.00144887	0.0335413	1.82423
HEBP2_HUMAN	Heme-binding protein 2	0.0115448	0.109087	1.80999
HEM2_HUMAN	Delta-aminolevulinic acid dehydratase	0.140516	0.394705	1.36412
HEMO_HUMAN	Hemopexin	0.0393091	0.208001	1.44848
HERC6_HUMAN	Probable E3 ubiquitin-protein ligase HERC6	0.101856	0.346759	1.51283
HEXA_HUMAN	Beta-hexosaminidase subunit alpha	0.415948	0.69525	-1.13339
HEXB_HUMAN	Beta-hexosaminidase subunit beta	0.160785	0.426611	1.29683
HIRA_HUMAN	Protein HIRA	0.0238396	0.171128	-1.44624
HN1_HUMAN	Hematological and neurological expressed 1 protein	0.0680838	0.285274	1.5722
HNRDL_HUMAN	Heterogeneous nuclear ribonucleoprotein D-like	0.984812	0.991235	-1.01103
HNRPK_HUMAN	Heterogeneous nuclear ribonucleoprotein K	0.284142	0.581204	1.15299
HNRPQ_HUMAN	Heterogeneous nuclear ribonucleoprotein Q	0.181318	0.448932	1.76107
HOP_HUMAN	Homeodomain-only protein	0.065372	0.28046	1.57818
HPRT_HUMAN	Hypoxanthine-guanine phosphoribosyltransferase	0.0789239	0.30837	2.0173
HPT_HUMAN	Haptoglobin	0.0110624	0.108976	2.03588
HPTR_HUMAN	Haptoglobin-related protein	0.00206876	0.0383135	-1.75877
HRG_HUMAN	Histidine-rich glycoprotein	0.758593	0.908837	1.14551
HS71L_HUMAN	Heat shock 70 kDa protein 1-like	0.121041	0.37217	-1.94524
HS74L_HUMAN	Heat shock 70 kDa protein 4L	0.0180617	0.142748	-1.61322
HS902_HUMAN	Putative heat shock protein HSP 90-alpha A2	0.0784227	0.307952	-1.42714
HS90A_HUMAN	Heat shock protein HSP 90-alpha	0.608948	0.839117	-1.12601
HS90B_HUMAN	Heat shock protein HSP 90-beta	0.00168974	0.0365728	4.37836
HSP71_HUMAN	Heat shock 70 kDa protein 1A/1B	0.417572	0.696593	1.24261
HSP72_HUMAN	Heat shock-related 70 kDa protein 2	0.659663	0.872551	-1.13434
HSP74_HUMAN	Heat shock 70 kDa protein 4	0.255567	0.545628	-1.29591
HSP76_HUMAN	Heat shock 70 kDa protein 6	0.0162765	0.137018	-1.46242
HSP7C_HUMAN	Heat shock cognate 71 kDa protein	0.0647288	0.28046	1.35518
HSPB1_HUMAN	Heat shock protein beta-1	0.497676	0.756675	-1.13982
HV102_HUMAN	Ig heavy chain V-I region HG3	0.354809	0.636987	1.32899
HV103_HUMAN	Ig heavy chain V-I region V35	0.0994524	0.342326	1.30173
HV206_HUMAN	Ig heavy chain V-II region WAH	0.0654206	0.28046	-1.37777
HV209_HUMAN	Ig heavy chain V-II region ARH-77	0.944011	0.987659	1.0112
HV302_HUMAN	Ig heavy chain V-III region WEA	0.0285135	0.183278	-2.14474
HV303_HUMAN	Ig heavy chain V-III region VH26	0.251168	0.539633	-1.17496
HV304_HUMAN	Ig heavy chain V-III region TIL	0.0315318	0.19084	-2.24664
HV305_HUMAN	Ig heavy chain V-III region BRO	0.976864	0.991235	1.00749
HV306_HUMAN	Ig heavy chain V-III region BUT	0.573239	0.81165	1.13079
HV307_HUMAN	Ig heavy chain V-III region CAM	0.4223	0.702064	-1.18825
HV315_HUMAN	Ig heavy chain V-III region WAS	0.565613	0.809106	1.18288
HV319_HUMAN	Ig heavy chain V-III region JON	0.310917	0.598055	1.20735
HV320_HUMAN	Ig heavy chain V-III region GAL	0.0864489	0.318259	-1.27286
HV322_HUMAN	Ig heavy chain V-III region GAR	0.621662	0.850309	-1.18836
HXC11_HUMAN	Homeobox protein Hox-C11	0.947518	0.989179	1.01889
HYOU1_HUMAN	Hypoxia up-regulated protein 1	0.543972	0.793256	-1.0904
I36RA_HUMAN	Interleukin-36 receptor antagonist protein	0.189563	0.456903	-1.2989
IC1_HUMAN	Plasma protease C1 inhibitor	0.234098	0.510058	1.34864
ICAL_HUMAN	Calpastatin	0.200702	0.46657	-1.17661
ICAM3_HUMAN	Intercellular adhesion molecule 3	0.297592	0.589989	-1.52852
IDHC_HUMAN	Isocitrate dehydrogenase [NADP] cytoplasmic	0.463645	0.727687	-1.16014
IF4G2_HUMAN	Eukaryotic translation initiation factor 4 gamma 2	0.811538	0.94171	1.08173
IF6_HUMAN	Eukaryotic translation initiation factor 6	0.823318	0.949431	1.11283
IGHA1_HUMAN	Ig alpha-1 chain C region	0.982648	0.991235	-1.00326
IGHA2_HUMAN	Ig alpha-2 chain C region	0.502799	0.75706	-1.41784
IGHG1_HUMAN	Ig gamma-1 chain C region	0.17986	0.448913	1.32357
IGHG2_HUMAN	Ig gamma-2 chain C region	0.0333782	0.193497	1.72262
IGHG3_HUMAN	Ig gamma-3 chain C region	0.13194	0.389098	1.38581
IGHG4_HUMAN	Ig gamma-4 chain C region	0.098162	0.341722	1.52876
IGHM_HUMAN	Ig mu chain C region	0.804721	0.937013	-1.05904
IGJ_HUMAN	Immunoglobulin J chain	0.55599	0.804448	-1.11149
IGKC_HUMAN	Ig kappa chain C region	0.734232	0.899016	-1.06138
IGLL1_HUMAN	Immunoglobulin lambda-like polypeptide 1	0.0439823	0.223778	1.45557
IGLL5_HUMAN	Immunoglobulin lambda-like polypeptide 5	0.497808	0.756675	-1.13262
IL18_HUMAN	Interleukin-18	0.0344099	0.195482	-1.49014
IL1RA_HUMAN	Interleukin-1 receptor antagonist protein	0.572868	0.81165	-1.07364
IL36A_HUMAN	Interleukin-36 alpha	0.03099	0.189885	1.3774
IL36G_HUMAN	Interleukin-36 gamma	0.735707	0.899016	1.07654
ILEU_HUMAN	Leukocyte elastase inhibitor	0.038064	0.204693	1.36006
IMPA1_HUMAN	Inositol monophosphatase 1	0.955079	0.989244	-1.01038
INSI1_HUMAN	Insulin-induced gene 1 protein	0.798104	0.933137	1.07638
INT4_HUMAN	Integrator complex subunit 4	0.398891	0.685142	1.17464
INVO_HUMAN	Involucrin	0.164729	0.430902	-1.36585
IPP4_HUMAN	Putative type-1 protein phosphatase inhibitor 4	0.458875	0.725042	1.29279
IPYR_HUMAN	Inorganic pyrophosphatase	0.702759	0.891445	1.09711
IQEC2_HUMAN	IQ motif and SEC7 domain-containing protein 2	0.975285	0.991235	-1.0086
IQGA1_HUMAN	Ras GTPase-activating-like protein IQGAP1	0.0963843	0.338075	1.26551
IRF1_HUMAN	Interferon regulatory factor 1	0.861172	0.95617	-1.04707
ISK5_HUMAN	Serine protease inhibitor Kazal-type 5	0.150447	0.406164	-1.17541
ISK7_HUMAN	Serine protease inhibitor Kazal-type 7	0.050892	0.240779	-1.55197
ITAM_HUMAN	Integrin alpha-M	0.971487	0.991235	1.0131
ITB2_HUMAN	Integrin beta-2	0.198499	0.464166	1.30338
ITIH1_HUMAN	Inter-alpha-trypsin inhibitor heavy chain H1	0.275649	0.575255	1.33568
ITIH2_HUMAN	Inter-alpha-trypsin inhibitor heavy chain H2	0.764719	0.910624	1.06275
ITIH4_HUMAN	Inter-alpha-trypsin inhibitor heavy chain H4	0.85439	0.954336	1.0492
ITLN1_HUMAN	Intelectin-1	0.64498	0.86433	-1.07988
ITLN2_HUMAN	Intelectin-2	0.0377222	0.204693	-1.67151
JAM1_HUMAN	Junctional adhesion molecule A	0.575949	0.814243	1.11829
K1C10_HUMAN	Keratin, type I cytoskeletal 10	0.776388	0.915842	-1.06277
K1C12_HUMAN	Keratin, type I cytoskeletal 12	0.779313	0.918123	1.07713
K1C13_HUMAN	Keratin, type I cytoskeletal 13	0.412434	0.6925	-1.1826
K1C14_HUMAN	Keratin, type I cytoskeletal 14	0.322899	0.602183	-1.13635
K1C15_HUMAN	Keratin, type I cytoskeletal 15	0.0693904	0.288141	-1.34533
K1C16_HUMAN	Keratin, type I cytoskeletal 16	0.397295	0.683821	1.15979
K1C17_HUMAN	Keratin, type I cytoskeletal 17	0.103363	0.350603	1.2933
K1C18_HUMAN	Keratin, type I cytoskeletal 18	0.436919	0.714817	-1.12296
K1C19_HUMAN	Keratin, type I cytoskeletal 19	0.000705296	0.0305884	-2.17071
K1C20_HUMAN	Keratin, type I cytoskeletal 20	0.384222	0.672571	-1.33831
K1C24_HUMAN	Keratin, type I cytoskeletal 24	0.601504	0.832575	-1.2032
K1C26_HUMAN	Keratin, type I cytoskeletal 26	0.880801	0.966868	1.06692
K1C27_HUMAN	Keratin, type I cytoskeletal 27	0.721299	0.896888	1.13846
K1C28_HUMAN	Keratin, type I cytoskeletal 28	0.637124	0.860472	1.08911
K1C9_HUMAN	Keratin, type I cytoskeletal 9	0.294072	0.588388	-1.23533
K22E_HUMAN	Keratin, type II cytoskeletal 2 epidermal	0.424359	0.702963	-1.15185
K22O_HUMAN	Keratin, type II cytoskeletal 2 oral	0.0140707	0.1265	-1.5384
K2C1_HUMAN	Keratin, type II cytoskeletal 1	0.303083	0.5921	-1.19081
K2C1B_HUMAN	Keratin, type II cytoskeletal 1b	0.337644	0.615469	-1.204
K2C3_HUMAN	Keratin, type II cytoskeletal 3	0.855101	0.954336	-1.06854
K2C4_HUMAN	Keratin, type II cytoskeletal 4	0.258913	0.549034	-1.23575
K2C5_HUMAN	Keratin, type II cytoskeletal 5	0.833819	0.950499	-1.03501
K2C7_HUMAN	Keratin, type II cytoskeletal 7	0.704884	0.892917	1.06978
K2C71_HUMAN	Keratin, type II cytoskeletal 71	0.650629	0.869999	1.14263
K2C72_HUMAN	Keratin, type II cytoskeletal 72	0.995389	0.998142	-1.00133
K2C73_HUMAN	Keratin, type II cytoskeletal 73	0.0623456	0.274914	1.594
K2C75_HUMAN	Keratin, type II cytoskeletal 75	0.189965	0.456903	-1.92389
K2C78_HUMAN	Keratin, type II cytoskeletal 78	0.780734	0.918628	1.08199
K2C79_HUMAN	Keratin, type II cytoskeletal 79	0.995986	0.998142	-1.00078
K2C8_HUMAN	Keratin, type II cytoskeletal 8	0.0744151	0.299602	-1.55829
KAD2_HUMAN	Adenylate kinase 2, mitochondrial	0.958503	0.989297	1.01217
KCTD9_HUMAN	BTB/POZ domain-containing protein KCTD9	0.201038	0.46657	1.80256
KCY_HUMAN	UMP-CMP kinase	0.696627	0.891445	1.15998
KDM4E_HUMAN	Lysine-specific demethylase 4E	0.107952	0.353229	-1.73408
KDM5D_HUMAN	Lysine-specific demethylase 5D	0.180825	0.448913	2.5355
KI2L1_HUMAN	Killer cell immunoglobulin-like receptor 2DL1	0.327233	0.602584	-1.22459
KIF17_HUMAN	Kinesin-like protein KIF17	0.299931	0.589989	-1.29649
KLH41_HUMAN	Kelch-like protein 41	0.133456	0.38994	1.5771
KLK1_HUMAN	Kallikrein-1	0.136115	0.392419	-1.40272
KLK11_HUMAN	Kallikrein-11	0.813807	0.94316	-1.05152
KLK13_HUMAN	Kallikrein-13	0.581556	0.814947	-1.12426
KLK6_HUMAN	Kallikrein-6	0.633492	0.860138	-1.11981
KLK7_HUMAN	Kallikrein-7	0.212779	0.484111	-1.82053
KLK8_HUMAN	Kallikrein-8	0.950578	0.989244	1.02378
KNG1_HUMAN	Kininogen-1	0.487575	0.752183	-1.41767
KPYM_HUMAN	Pyruvate kinase PKM	0.0997139	0.342326	1.19031
KPYR_HUMAN	Pyruvate kinase PKLR	0.923092	0.979134	1.0196
KRT34_HUMAN	Keratin, type I cuticular Ha4	0.143043	0.400175	2.3239
KRT36_HUMAN	Keratin, type I cuticular Ha6	0.331112	0.608352	1.33713
KRT81_HUMAN	Keratin, type II cuticular Hb1	0.0597141	0.265843	1.61852
KRT84_HUMAN	Keratin, type II cuticular Hb4	0.0783401	0.307952	-1.56995
KRT85_HUMAN	Keratin, type II cuticular Hb5	0.980403	0.991235	-1.00563
KV105_HUMAN	Ig kappa chain V-I region DEE	0.734518	0.899016	-1.17673
KV106_HUMAN	Ig kappa chain V-I region EU	0.114391	0.362765	-1.51001
KV113_HUMAN	Ig kappa chain V-I region Lay	0.295848	0.589151	1.6658
KV117_HUMAN	Ig kappa chain V-I region Scw	0.431966	0.71048	-1.23422
KV119_HUMAN	Ig kappa chain V-I region Wes	0.325972	0.602584	1.21698
KV120_HUMAN	Ig kappa chain V-I region Mev	0.00225535	0.04095	1.59244
KV201_HUMAN	Ig kappa chain V-II region Cum	0.707951	0.894356	-1.09262
KV203_HUMAN	Ig kappa chain V-II region MIL	0.7553	0.908322	1.08231
KV204_HUMAN	Ig kappa chain V-II region TEW	0.567683	0.809262	-1.12355
KV303_HUMAN	Ig kappa chain V-III region NG9 (Fragment)	0.746891	0.902197	1.10321
KV308_HUMAN	Ig kappa chain V-III region CLL	2.0718e-05	0.0113818	-2.27617
KV402_HUMAN	Ig kappa chain V-IV region Len	0.669868	0.876885	-1.0595
LAC7_HUMAN	Ig lambda-7 chain C region	0.681598	0.885994	1.30284
LACRT_HUMAN	Extracellular glycoprotein lacritin	0.579021	0.814854	1.28091
LAMP1_HUMAN	Lysosome-associated membrane glycoprotein 1	0.190854	0.456952	1.26097
LAMP2_HUMAN	Lysosome-associated membrane glycoprotein 2	0.0292411	0.183278	1.58519
LASP1_HUMAN	LIM and SH3 domain protein 1	0.255225	0.545628	1.40444
LC1L1_HUMAN	Putative lipocalin 1-like protein 1	0.8636	0.957094	-1.04539
LCN1_HUMAN	Lipocalin-1	0.0398362	0.209593	1.56775
LDH6A_HUMAN	L-lactate dehydrogenase A-like 6A	0.883306	0.966868	-1.01885
LDHA_HUMAN	L-lactate dehydrogenase A chain	0.0146495	0.130437	1.73844
LDHB_HUMAN	L-lactate dehydrogenase B chain	0.0104317	0.106685	1.92073
LDHC_HUMAN	L-lactate dehydrogenase C chain	0.549968	0.796979	-1.15645
LEG3_HUMAN	Galectin-3	0.0328558	0.193497	1.31096
LEG7_HUMAN	Galectin-7	0.382055	0.671316	-1.2952
LG3BP_HUMAN	Galectin-3-binding protein	0.226708	0.501361	1.18509
LGUL_HUMAN	Lactoylglutathione lyase	0.854865	0.954336	1.03329
LHX2_HUMAN	LIM/homeobox protein Lhx2	0.489812	0.752183	1.2461
LIPR2_HUMAN	Pancreatic lipase-related protein 2	0.32097	0.601167	-1.42449
LITD1_HUMAN	LINE-1 type transposase domain-containing protein 1	0.036201	0.198356	1.42792
LKHA4_HUMAN	Leukotriene A-4 hydrolase	0.0017378	0.0365728	1.54675
LMBL4_HUMAN	Lethal(3)malignant brain tumor-like protein 4	0.0590729	0.265542	2.43043
LMNA_HUMAN	Prelamin-A/C	0.480323	0.747528	-1.09862
LMNB1_HUMAN	Lamin-B1	0.317801	0.601167	1.2679
LMNB2_HUMAN	Lamin-B2	0.081204	0.311738	2.12538
LNX1_HUMAN	E3 ubiquitin-protein ligase LNX	0.360094	0.641243	-1.24268
LPPL_HUMAN	Eosinophil lysophospholipase	0.221921	0.498784	-1.14857
LRIF1_HUMAN	Ligand-dependent nuclear receptor-interacting factor 1	0.147169	0.405384	-1.78281
LRP5_HUMAN	Low-density lipoprotein receptor-related protein 5	0.100184	0.342326	-1.35305
LSP1_HUMAN	Lymphocyte-specific protein 1	0.447125	0.718089	1.16928
LSR_HUMAN	Lipolysis-stimulated lipoprotein receptor	0.255726	0.545628	-1.20281
LUM_HUMAN	Lumican	0.152878	0.410333	-1.33563
LV102_HUMAN	Ig lambda chain V-I region HA	0.716522	0.896888	-1.13047
LV301_HUMAN	Ig lambda chain V-III region SH	0.792492	0.927747	-1.04947
LV302_HUMAN	Ig lambda chain V-III region LOI	0.958307	0.989297	-1.00891
LV403_HUMAN	Ig lambda chain V-IV region Hil	0.446451	0.718089	1.16166
LXN_HUMAN	Latexin	0.0801074	0.311678	1.73071
LY96_HUMAN	Lymphocyte antigen 96	0.1671	0.433432	-1.15784
LYAG_HUMAN	Lysosomal alpha-glucosidase	0.920153	0.978257	-1.03829
LYPA1_HUMAN	Acyl-protein thioesterase 1	0.259101	0.549034	-1.9599
LYPD3_HUMAN	Ly6/PLAUR domain-containing protein 3	0.578858	0.814854	1.1056
LYSC_HUMAN	Lysozyme C	0.438632	0.716211	-1.19004
LZTS1_HUMAN	Leucine zipper putative tumor suppressor 1	0.276624	0.575255	-1.80827
M3K1_HUMAN	Mitogen-activated protein kinase kinase kinase 1	0.953881	0.989244	-1.01268
M3K4_HUMAN	Mitogen-activated protein kinase kinase kinase 4	0.632092	0.859778	-1.43043
MA1A1_HUMAN	Mannosyl-oligosaccharide 1,2-alpha-mannosidase IA	0.834509	0.950499	-1.08586
MAK_HUMAN	Serine/threonine-protein kinase MAK	0.965154	0.991235	-1.02513
MANBA_HUMAN	Beta-mannosidase	0.654247	0.869999	1.13703
MARCS_HUMAN	Myristoylated alanine-rich C-kinase substrate	0.393451	0.67961	-2.23959
MARH7_HUMAN	E3 ubiquitin-protein ligase MARCH7	0.631915	0.859778	-1.08651
MDHC_HUMAN	Malate dehydrogenase, cytoplasmic	0.983675	0.991235	-1.0031
MDHM_HUMAN	Malate dehydrogenase, mitochondrial	0.310743	0.598055	1.19248
MEGF6_HUMAN	Multiple epidermal growth factor-like domains protein 6	0.0152139	0.130736	-2.69807
MGAT3_HUMAN	Beta-1,4-mannosyl-glycoprotein 4-beta-N-acetylglucosaminyltransferase	0.203525	0.468816	1.63874
MGP_HUMAN	Matrix Gla protein	0.00747625	0.0899092	-1.46063
MIF_HUMAN	Macrophage migration inhibitory factor	0.090781	0.327094	1.73883
MIPEP_HUMAN	Mitochondrial intermediate peptidase	0.284325	0.581204	-1.42158
MMP8_HUMAN	Neutrophil collagenase	0.000858855	0.0305884	2.30953
MMP9_HUMAN	Matrix metalloproteinase-9	0.000135849	0.0136086	1.64358
MNDA_HUMAN	Myeloid cell nuclear differentiation antigen	0.724822	0.896888	-1.09128
MOC2B_HUMAN	Molybdopterin synthase catalytic subunit	0.000210463	0.0151425	1.75077
MOES_HUMAN	Moesin	0.0497931	0.238904	1.25884
MRCKB_HUMAN	Serine/threonine-protein kinase MRCK beta	0.698411	0.891445	-1.09222
MSLN_HUMAN	Mesothelin	0.10419	0.351499	-1.36699
MTR1_HUMAN	Cap-specific mRNA (nucleoside-2'-O-)-methyltransferase 1	0.457784	0.725042	1.22364
MTRR_HUMAN	Methionine synthase reductase	0.526064	0.776899	-1.12685
MTUS2_HUMAN	Microtubule-associated tumor suppressor candidate 2	0.27893	0.575255	-1.84172
MUC7_HUMAN	Mucin-7	0.441739	0.716375	-1.20133
MYG1_HUMAN	UPF0160 protein MYG1, mitochondrial	0.482262	0.749287	1.33017
MYH9_HUMAN	Myosin-9	0.000808799	0.0305884	1.62627
MYL6_HUMAN	Myosin light polypeptide 6	0.0107395	0.106933	-1.56219
MYL6B_HUMAN	Myosin light chain 6B	0.317188	0.601167	-1.31913
MYL9_HUMAN	Myosin regulatory light polypeptide 9	0.903788	0.972019	-1.10114
MYPT1_HUMAN	Protein phosphatase 1 regulatory subunit 12A	0.0503007	0.240095	1.46264
NACA_HUMAN	Nascent polypeptide-associated complex subunit alpha	0.0184076	0.142748	1.93986
NAGK_HUMAN	N-acetyl-D-glucosamine kinase	0.00474675	0.0677263	2.03547
NAL10_HUMAN	NACHT, LRR and PYD domains-containing protein 10	0.184003	0.450759	1.39162
NALP5_HUMAN	NACHT, LRR and PYD domains-containing protein 5	0.817287	0.943651	-1.04888
NALP9_HUMAN	NACHT, LRR and PYD domains-containing protein 9	0.210555	0.482608	-1.67118
NAMPT_HUMAN	Nicotinamide phosphoribosyltransferase	0.227895	0.501361	1.23402
NCALD_HUMAN	Neurocalcin-delta	0.527389	0.776899	1.13588
NCF2_HUMAN	Neutrophil cytosol factor 2	0.635637	0.860472	1.14607
NCOAT_HUMAN	Bifunctional protein NCOAT	0.0353653	0.197055	2.0447
NDE1_HUMAN	Nuclear distribution protein nudE homolog 1	0.498581	0.756675	1.26585
NDEL1_HUMAN	Nuclear distribution protein nudE-like 1	0.964232	0.991235	-1.01956
NDKA_HUMAN	Nucleoside diphosphate kinase A	0.0139787	0.1265	1.81314
NEST_HUMAN	Nestin	0.133489	0.38994	-1.34098
NEUS_HUMAN	Neuroserpin	0.0379755	0.204693	1.5836
NF2IP_HUMAN	NFATC2-interacting protein	0.568056	0.809262	-1.08902
NFH_HUMAN	Neurofilament heavy polypeptide	0.040307	0.210872	1.80006
NFL_HUMAN	Neurofilament light polypeptide	0.282584	0.580206	-1.28988
NFM_HUMAN	Neurofilament medium polypeptide	0.289893	0.584896	-1.16343
NGAL_HUMAN	Neutrophil gelatinase-associated lipocalin	0.00538701	0.0733585	1.42356
NHRF1_HUMAN	Na(+)/H(+) exchange regulatory cofactor NHE-RF1	0.0186926	0.142748	1.60671
NIT2_HUMAN	Omega-amidase NIT2	0.185942	0.454307	1.35965
NNRE_HUMAN	NAD(P)H-hydrate epimerase	0.178507	0.446749	1.52341
NQO2_HUMAN	Ribosyldihydronicotinamide dehydrogenase [quinone]	0.707142	0.894356	-1.10665
NR6A1_HUMAN	Nuclear receptor subfamily 6 group A member 1	0.700424	0.891445	1.06376
NRX1A_HUMAN	Neurexin-1	0.073343	0.297768	1.30792
NRX3A_HUMAN	Neurexin-3	0.136221	0.392419	-1.41173
NSF1C_HUMAN	NSFL1 cofactor p47	0.653402	0.869999	1.07313
NTF2_HUMAN	Nuclear transport factor 2	0.073638	0.297768	1.45041
NUCB1_HUMAN	Nucleobindin-1	0.123822	0.378414	-1.36636
NUCB2_HUMAN	Nucleobindin-2	0.390899	0.677851	-1.09415
NUDT5_HUMAN	ADP-sugar pyrophosphatase	0.690361	0.891445	1.07416
NXF2_HUMAN	Nuclear RNA export factor 2	0.308115	0.596892	-1.37151
OLFM4_HUMAN	Olfactomedin-4	0.00365062	0.0593066	2.36757
OPHN1_HUMAN	Oligophrenin-1	0.725429	0.896888	-1.10635
PADI1_HUMAN	Protein-arginine deiminase type-1	0.509899	0.764024	-1.34423
PAF1_HUMAN	RNA polymerase II-associated factor 1 homolog	0.000486924	0.0275873	-1.78076
PAI2_HUMAN	Plasminogen activator inhibitor 2	0.487812	0.752183	1.06004
PARK7_HUMAN	Protein DJ-1	0.015055	0.130736	1.45064
PCP_HUMAN	Lysosomal Pro-X carboxypeptidase	0.744824	0.901578	-1.08102
PDC6I_HUMAN	Programmed cell death 6-interacting protein	0.232127	0.508156	1.32041
PDE4B_HUMAN	cAMP-specific 3',5'-cyclic phosphodiesterase 4B	0.136931	0.392565	-1.32929
PDIA1_HUMAN	Protein disulfide-isomerase	0.00482142	0.0677263	1.47377
PDIA3_HUMAN	Protein disulfide-isomerase A3	0.0183452	0.142748	1.57852
PDIA4_HUMAN	Protein disulfide-isomerase A4	0.144734	0.403685	1.26207
PDIA6_HUMAN	Protein disulfide-isomerase A6	0.0903388	0.326773	1.38852
PDXK_HUMAN	Pyridoxal kinase	0.50042	0.756675	1.07776
PEBP1_HUMAN	Phosphatidylethanolamine-binding protein 1	0.38392	0.672571	1.16362
PEDF_HUMAN	Pigment epithelium-derived factor	0.0165415	0.137228	2.03929
PEPD_HUMAN	Xaa-Pro dipeptidase	0.177208	0.446749	-1.38731
PEPL_HUMAN	Periplakin	0.42976	0.70811	-1.12659
PERE_HUMAN	Eosinophil peroxidase	0.349409	0.631938	1.18155
PERI_HUMAN	Peripherin	0.460805	0.725194	-1.21656
PERL_HUMAN	Lactoperoxidase	0.514882	0.769002	1.09175
PERM_HUMAN	Myeloperoxidase	0.0038332	0.0601617	2.20538
PGAM1_HUMAN	Phosphoglycerate mutase 1	0.175621	0.446749	1.20916
PGK1_HUMAN	Phosphoglycerate kinase 1	0.127672	0.383962	1.31286
PGK2_HUMAN	Phosphoglycerate kinase 2	0.320784	0.601167	1.20837
PGM1_HUMAN	Phosphoglucomutase-1	0.87022	0.961603	1.0186
PGM2_HUMAN	Phosphoglucomutase-2	0.694467	0.891445	-1.04634
PGRP1_HUMAN	Peptidoglycan recognition protein 1	9.81408e-05	0.0129826	2.29763
PI4KA_HUMAN	Phosphatidylinositol 4-kinase alpha	0.0245599	0.174942	1.47931
PIGR_HUMAN	Polymeric immunoglobulin receptor	0.189335	0.456903	-1.17148
PIMT_HUMAN	Protein-L-isoaspartate(D-aspartate) O-methyltransferase	0.105571	0.351499	-1.72473
PIP_HUMAN	Prolactin-inducible protein	0.880202	0.966868	1.03368
PITH1_HUMAN	PITH domain-containing protein 1	0.337579	0.615469	1.1677
PLBL1_HUMAN	Phospholipase B-like 1	0.0248948	0.175426	2.14485
PLD1_HUMAN	Phospholipase D1	0.976689	0.991235	1.00612
PLIN3_HUMAN	Perilipin-3	0.305455	0.592981	1.35918
PLMN_HUMAN	Plasminogen	0.000615495	0.0284974	3.0003
PLOD2_HUMAN	Procollagen-lysine,2-oxoglutarate 5-dioxygenase 2	0.895834	0.967961	-1.04176
PLSI_HUMAN	Plastin-1	0.435207	0.713437	1.20351
PLSL_HUMAN	Plastin-2	0.120643	0.37217	1.22347
PLST_HUMAN	Plastin-3	0.131581	0.389098	-1.36648
PLTP_HUMAN	Phospholipid transfer protein	0.092536	0.330843	1.34854
PLXA1_HUMAN	Plexin-A1	0.508877	0.763728	-1.32376
PMF1_HUMAN	Polyamine-modulated factor 1	0.104414	0.351499	-2.42088
PMGE_HUMAN	Bisphosphoglycerate mutase	0.697976	0.891445	1.08079
PNCB_HUMAN	Nicotinate phosphoribosyltransferase	0.114392	0.362765	1.55841
PNPH_HUMAN	Purine nucleoside phosphorylase	0.298923	0.589989	1.17294
POLK_HUMAN	DNA polymerase kappa	0.169719	0.437771	-1.46438
POTEE_HUMAN	POTE ankyrin domain family member E	0.518705	0.77027	1.21211
POTEI_HUMAN	POTE ankyrin domain family member I	0.163327	0.429662	-1.40122
POTEJ_HUMAN	POTE ankyrin domain family member J	0.11371	0.362765	2.00367
PP1R7_HUMAN	Protein phosphatase 1 regulatory subunit 7	0.848107	0.954336	-1.05689
PP2AA_HUMAN	Serine/threonine-protein phosphatase 2A catalytic subunit alpha isoform	0.0104657	0.106685	-2.28341
PP6R2_HUMAN	Serine/threonine-protein phosphatase 6 regulatory subunit 2	0.149052	0.406164	1.7898
PPAP_HUMAN	Prostatic acid phosphatase	0.830826	0.949809	1.04084
PPCE_HUMAN	Prolyl endopeptidase	0.00735715	0.0899092	2.66273
PPIA_HUMAN	Peptidyl-prolyl cis-trans isomerase A	0.00191299	0.0383135	1.70931
PPIB_HUMAN	Peptidyl-prolyl cis-trans isomerase B	0.477683	0.744681	-1.09734
PPIC_HUMAN	Peptidyl-prolyl cis-trans isomerase C	0.223986	0.499786	-1.49403
PPM1M_HUMAN	Protein phosphatase 1M	0.76902	0.910829	1.08253
PRB2_HUMAN	Basic salivary proline-rich protein 2	0.0669666	0.283155	-10.0137
PRD16_HUMAN	PR domain zinc finger protein 16	0.670448	0.876885	1.16285
PRDX1_HUMAN	Peroxiredoxin-1	0.698811	0.891445	1.08025
PRDX2_HUMAN	Peroxiredoxin-2	0.0851215	0.316556	1.40991
PRDX3_HUMAN	Thioredoxin-dependent peroxide reductase, mitochondrial	0.900822	0.969955	1.06771
PRDX4_HUMAN	Peroxiredoxin-4	0.0184877	0.142748	2.54706
PRDX5_HUMAN	Peroxiredoxin-5, mitochondrial	0.0461198	0.232103	1.36316
PRDX6_HUMAN	Peroxiredoxin-6	0.59896	0.830322	1.10555
PREX2_HUMAN	Phosphatidylinositol 3,4,5-trisphosphate-dependent Rac exchanger 2 protein	0.186571	0.454644	-1.68788
PROF1_HUMAN	Profilin-1	0.000147016	0.0136086	2.29208
PROL4_HUMAN	Proline-rich protein 4	0.24081	0.51979	-2.47222
PROM1_HUMAN	Prominin-1	0.736882	0.899016	1.12067
PRP1_HUMAN	Basic salivary proline-rich protein 1	0.580893	0.814947	-4.19766
PRS27_HUMAN	Serine protease 27	0.719771	0.896888	1.07807
PRTN3_HUMAN	Myeloblastin	0.000212584	0.0151425	2.54721
PSA_HUMAN	Puromycin-sensitive aminopeptidase	0.31011	0.598055	-1.15432
PSA1_HUMAN	Proteasome subunit alpha type-1	0.106398	0.351872	1.44906
PSA2_HUMAN	Proteasome subunit alpha type-2	0.0307471	0.189812	5.07075
PSA3_HUMAN	Proteasome subunit alpha type-3	0.354952	0.636987	-1.1164
PSA4_HUMAN	Proteasome subunit alpha type-4	0.508327	0.763728	1.1492
PSA5_HUMAN	Proteasome subunit alpha type-5	0.644691	0.86433	1.1072
PSA6_HUMAN	Proteasome subunit alpha type-6	0.0434326	0.222202	1.4124
PSA7_HUMAN	Proteasome subunit alpha type-7	0.000566046	0.0275873	3.51599
PSB1_HUMAN	Proteasome subunit beta type-1	0.0975216	0.340774	1.61172
PSB2_HUMAN	Proteasome subunit beta type-2	0.532688	0.781726	1.21768
PSB3_HUMAN	Proteasome subunit beta type-3	0.021862	0.162774	1.92428
PSB4_HUMAN	Proteasome subunit beta type-4	0.0061681	0.0815951	-2.20968
PSB5_HUMAN	Proteasome subunit beta type-5	0.536363	0.784632	-1.21961
PSB6_HUMAN	Proteasome subunit beta type-6	0.326063	0.602584	1.20137
PSB8_HUMAN	Proteasome subunit beta type-8	0.630316	0.859778	1.18711
PSME1_HUMAN	Proteasome activator complex subunit 1	0.00038637	0.0238519	2.11521
PSME2_HUMAN	Proteasome activator complex subunit 2	0.850495	0.954336	1.10406
PTGR1_HUMAN	Prostaglandin reductase 1	0.159823	0.425277	1.47186
PTX3_HUMAN	Pentraxin-related protein PTX3	0.558742	0.804699	1.25143
PURA2_HUMAN	Adenylosuccinate synthetase isozyme 2	0.00862766	0.0998651	1.56396
PVRL4_HUMAN	Poliovirus receptor-related protein 4	0.472762	0.740741	-1.27187
PYGB_HUMAN	Glycogen phosphorylase, brain form	0.569554	0.809932	1.11585
PYGL_HUMAN	Glycogen phosphorylase, liver form	0.758521	0.908837	-1.06504
PYGM_HUMAN	Glycogen phosphorylase, muscle form	0.08153	0.311738	1.99203
PZP_HUMAN	Pregnancy zone protein	0.88553	0.966868	-1.04309
QORX_HUMAN	Quinone oxidoreductase PIG3	0.133144	0.38994	1.96638
QSOX1_HUMAN	Sulfhydryl oxidase 1	0.1709	0.438375	-1.14795
RAB10_HUMAN	Ras-related protein Rab-10	0.828392	0.94975	-1.03476
RAB14_HUMAN	Ras-related protein Rab-14	0.051744	0.240779	-1.59647
RAB18_HUMAN	Ras-related protein Rab-18	0.744203	0.901578	-1.31623
RAB1A_HUMAN	Ras-related protein Rab-1A	0.127711	0.383962	-2.23844
RAB25_HUMAN	Ras-related protein Rab-25	0.278119	0.575255	-1.20407
RAB2A_HUMAN	Ras-related protein Rab-2A	0.119532	0.371514	1.95423
RAB34_HUMAN	Ras-related protein Rab-34	0.401735	0.685142	1.30169
RAB35_HUMAN	Ras-related protein Rab-35	0.0432768	0.222202	-2.82144
RAB3A_HUMAN	Ras-related protein Rab-3A	0.138133	0.392692	-1.48558
RAB3B_HUMAN	Ras-related protein Rab-3B	0.456949	0.725042	-1.22667
RAB3C_HUMAN	Ras-related protein Rab-3C	0.566199	0.809106	-1.16608
RAB3D_HUMAN	Ras-related protein Rab-3D	0.183904	0.450759	-1.69217
RAB4A_HUMAN	Ras-related protein Rab-4A	0.44711	0.718089	-1.13072
RAB4B_HUMAN	Ras-related protein Rab-4B	0.130074	0.387294	1.19279
RAB5A_HUMAN	Ras-related protein Rab-5A	0.770172	0.910829	1.0599
RAB5C_HUMAN	Ras-related protein Rab-5C	0.00143916	0.0335413	6.89301
RAB6A_HUMAN	Ras-related protein Rab-6A	0.936796	0.98353	-1.01119
RAB7A_HUMAN	Ras-related protein Rab-7a	0.00102537	0.0311083	1.89029
RABE2_HUMAN	Rab GTPase-binding effector protein 2	0.912523	0.975338	-1.03544
RABP2_HUMAN	Cellular retinoic acid-binding protein 2	0.261045	0.55189	1.26629
RAC2_HUMAN	Ras-related C3 botulinum toxin substrate 2	0.021119	0.158994	2.30185
RAD18_HUMAN	E3 ubiquitin-protein ligase RAD18	0.0809604	0.311738	1.39657
RAD50_HUMAN	DNA repair protein RAD50	0.0780867	0.307952	-1.17298
RADI_HUMAN	Radixin	0.765081	0.910624	1.0533
RAE2_HUMAN	Rab proteins geranylgeranyltransferase component A 2	0.701819	0.891445	1.0794
RAN_HUMAN	GTP-binding nuclear protein Ran	0.196409	0.461814	-1.20363
RB11B_HUMAN	Ras-related protein Rab-11B	0.026191	0.175426	3.98086
RB27A_HUMAN	Ras-related protein Rab-27A	0.168729	0.436433	-2.19292
RB39B_HUMAN	Ras-related protein Rab-39B	0.959383	0.989297	1.00793
RBGPR_HUMAN	Rab3 GTPase-activating protein non-catalytic subunit	0.182443	0.449609	-1.77384
RBM15_HUMAN	Putative RNA-binding protein 15	0.733493	0.899016	1.08898
RBM20_HUMAN	RNA-binding protein 20	0.871849	0.962256	1.05196
RBM41_HUMAN	RNA-binding protein 41	0.726636	0.896888	1.17835
RC3H1_HUMAN	Probable E3 ubiquitin-protein ligase Roquin	0.738123	0.899344	1.05899
RCN1_HUMAN	Reticulocalbin-1	0.458753	0.725042	-1.12133
RD23A_HUMAN	UV excision repair protein RAD23 homolog A	0.688125	0.88995	-1.14471
RD23B_HUMAN	UV excision repair protein RAD23 homolog B	0.11336	0.362765	1.40884
RET4_HUMAN	Retinol-binding protein 4	0.389411	0.676538	1.32058
RETN_HUMAN	Resistin	0.00200396	0.0383135	2.11843
RFA4_HUMAN	Replication protein A 30 kDa subunit	0.071506	0.293322	-2.24792
RHGBA_HUMAN	Rho GTPase-activating protein 11A	0.731258	0.899016	-1.03963
RHOA_HUMAN	Transforming protein RhoA	0.0784844	0.307952	1.84486
RINI_HUMAN	Ribonuclease inhibitor	0.000820843	0.0305884	2.03819
RL12_HUMAN	60S ribosomal protein L12	0.894682	0.967845	-1.04487
RL18A_HUMAN	60S ribosomal protein L18a	0.00397812	0.0613957	2.21273
RLA2_HUMAN	60S acidic ribosomal protein P2	0.311914	0.598055	1.31196
RMXL3_HUMAN	RNA-binding motif protein, X-linked-like-3	0.0703993	0.291026	1.99494
RNAS2_HUMAN	Non-secretory ribonuclease	0.195327	0.461814	1.93518
RNF31_HUMAN	E3 ubiquitin-protein ligase RNF31	0.975214	0.991235	-1.0154
RNT2_HUMAN	Ribonuclease T2	0.00995427	0.106685	1.47891
RO60_HUMAN	60 kDa SS-A/Ro ribonucleoprotein	0.0960937	0.338075	1.9841
ROA2_HUMAN	Heterogeneous nuclear ribonucleoproteins A2/B1	0.00904621	0.103417	1.49021
RPE_HUMAN	Ribulose-phosphate 3-epimerase	0.0382418	0.204693	2.5743
RS28_HUMAN	40S ribosomal protein S28	0.805467	0.937013	1.04958
RS9_HUMAN	40S ribosomal protein S9	0.952591	0.989244	1.02585
RSSA_HUMAN	40S ribosomal protein SA	0.758672	0.908837	-1.07282
RTN4_HUMAN	Reticulon-4	0.00169097	0.0365728	2.06164
S100P_HUMAN	Protein S100-P	0.00126909	0.0335413	2.06858
S10A4_HUMAN	Protein S100-A4	0.0824273	0.311738	1.91031
S10A6_HUMAN	Protein S100-A6	0.0331114	0.193497	1.58767
S10A8_HUMAN	Protein S100-A8	0.081006	0.311738	1.49586
S10A9_HUMAN	Protein S100-A9	0.0272695	0.177828	1.82684
S10AB_HUMAN	Protein S100-A11	0.147835	0.405384	1.49471
S10AE_HUMAN	Protein S100-A14	0.919477	0.978257	-1.03094
SAHH_HUMAN	Adenosylhomocysteinase	0.486743	0.752183	-1.10966
SAMH1_HUMAN	Deoxynucleoside triphosphate triphosphohydrolase SAMHD1	0.324503	0.602183	-1.31696
SAMP_HUMAN	Serum amyloid P-component	0.0509932	0.240779	1.64181
SAP_HUMAN	Proactivator polypeptide	0.538761	0.786897	-1.09095
SBSN_HUMAN	Suprabasin	0.0104128	0.106685	-2.26512
SCEL_HUMAN	Sciellin	0.00548535	0.073615	1.76618
SCG1_HUMAN	Secretogranin-1	0.998071	0.99915	-1.00132
SDCB1_HUMAN	Syntenin-1	0.852736	0.954336	1.06514
SEM3B_HUMAN	Semaphorin-3B	0.557902	0.804699	1.19801
SETD3_HUMAN	Histone-lysine N-methyltransferase setd3	0.849427	0.954336	1.0405
SH3G1_HUMAN	Endophilin-A2	0.324446	0.602183	1.24729
SH3L1_HUMAN	SH3 domain-binding glutamic acid-rich-like protein	0.0596128	0.265843	1.25776
SH3L2_HUMAN	SH3 domain-binding glutamic acid-rich-like protein 2	0.0348444	0.196744	4.78965
SH3L3_HUMAN	SH3 domain-binding glutamic acid-rich-like protein 3	0.0183846	0.142748	1.5875
SHAN1_HUMAN	SH3 and multiple ankyrin repeat domains protein 1	0.766282	0.910829	-1.1762
SHAN3_HUMAN	SH3 and multiple ankyrin repeat domains protein 3	0.0169656	0.137808	-2.03931
SIAE_HUMAN	Sialate O-acetylesterase	0.441343	0.716375	-1.30329
SLPI_HUMAN	Antileukoproteinase	0.212159	0.483891	1.2924
SMRD1_HUMAN	SWI/SNF-related matrix-associated actin-dependent regulator of chromatin subfamily D member 1	0.188531	0.456903	-1.44784
SODC_HUMAN	Superoxide dismutase [Cu-Zn]	0.654848	0.869999	1.06259
SODM_HUMAN	Superoxide dismutase [Mn], mitochondrial	0.000556033	0.0275873	2.32502
SP100_HUMAN	Nuclear autoantigen Sp-100	0.291851	0.586551	-1.2553
SP30L_HUMAN	Histone deacetylase complex subunit SAP30L	0.700245	0.891445	1.44925
SPB10_HUMAN	Serpin B10	0.000523105	0.0275873	1.84377
SPB13_HUMAN	Serpin B13	0.289921	0.584896	1.16251
SPB3_HUMAN	Serpin B3	0.305175	0.592981	1.21307
SPB4_HUMAN	Serpin B4	0.832467	0.950499	-1.04599
SPB5_HUMAN	Serpin B5	0.942962	0.987659	1.01824
SPB6_HUMAN	Serpin B6	0.891705	0.966868	1.01487
SPB8_HUMAN	Serpin B8	0.163283	0.429662	-1.32826
SPB9_HUMAN	Serpin B9	0.783911	0.920027	-1.05171
SPI2_HUMAN	Serpin I2	0.157493	0.421498	1.51105
SPIT1_HUMAN	Kunitz-type protease inhibitor 1	0.33651	0.615469	-1.10413
SPR1A_HUMAN	Cornifin-A	0.892541	0.966868	-1.0445
SPR1B_HUMAN	Cornifin-B	0.652608	0.869999	1.1364
SPR2F_HUMAN	Small proline-rich protein 2F	0.716963	0.896888	-1.21613
SPRL1_HUMAN	SPARC-like protein 1	0.97055	0.991235	1.00523
SPRR3_HUMAN	Small proline-rich protein 3	0.59898	0.830322	-1.10745
STIP1_HUMAN	Stress-induced-phosphoprotein 1	0.0548337	0.250128	-2.53128
STOM_HUMAN	Erythrocyte band 7 integral membrane protein	0.615824	0.844702	1.31244
STX7_HUMAN	Syntaxin-7	0.0151707	0.130736	2.69563
SUMF2_HUMAN	Sulfatase-modifying factor 2	0.39327	0.67961	1.40748
SYDE2_HUMAN	Rho GTPase-activating protein SYDE2	0.0778647	0.307952	-1.74302
TACD2_HUMAN	Tumor-associated calcium signal transducer 2	0.31259	0.598055	-1.3327
TAGL2_HUMAN	Transgelin-2	0.40274	0.685547	1.15998
TAGL3_HUMAN	Transgelin-3	0.376072	0.664585	-1.50076
TALDO_HUMAN	Transaldolase	0.119225	0.371514	1.21446
TAOK1_HUMAN	Serine/threonine-protein kinase TAO1	0.661554	0.872648	-1.14459
TB22B_HUMAN	TBC1 domain family member 22B	0.320134	0.601167	-1.47828
TBCA_HUMAN	Tubulin-specific chaperone A	0.934307	0.98353	-1.02317
TBCD4_HUMAN	TBC1 domain family member 4	0.0725862	0.2961	-1.94919
TBG1_HUMAN	Tubulin gamma-1 chain	0.83711	0.951645	1.03362
TBL2_HUMAN	Transducin beta-like protein 2	0.0893534	0.324475	-1.46462
TCF20_HUMAN	Transcription factor 20	0.173987	0.443834	-1.45346
TCO1_HUMAN	Transcobalamin-1	0.713015	0.896888	-1.0495
TCP4_HUMAN	Activated RNA polymerase II transcriptional coactivator p15	0.846005	0.954336	1.09199
TCPR1_HUMAN	Tectonin beta-propeller repeat-containing protein 1	0.935299	0.98353	1.04023
TERA_HUMAN	Transitional endoplasmic reticulum ATPase	0.489292	0.752183	1.12849
TETN_HUMAN	Tetranectin	0.546269	0.794105	-1.21085
TFF3_HUMAN	Trefoil factor 3	0.225668	0.501361	2.09822
TGM1_HUMAN	Protein-glutamine gamma-glutamyltransferase K	0.047442	0.23619	-1.7846
TGM3_HUMAN	Protein-glutamine gamma-glutamyltransferase E	0.082816	0.311738	1.40821
THIO_HUMAN	Thioredoxin	0.924845	0.979397	-1.01387
THOC7_HUMAN	THO complex subunit 7 homolog	0.351016	0.633541	-1.22889
THRB_HUMAN	Prothrombin	0.05426	0.248736	-1.31948
THS7B_HUMAN	Thrombospondin type-1 domain-containing protein 7B	0.446803	0.718089	-1.26536
THUM3_HUMAN	THUMP domain-containing protein 3	0.0415121	0.215956	2.09234
TIMP1_HUMAN	Metalloproteinase inhibitor 1	0.164666	0.430902	1.32353
TIPRL_HUMAN	TIP41-like protein	0.278094	0.575255	1.23581
TKT_HUMAN	Transketolase	0.000232837	0.0154005	2.17747
TM11D_HUMAN	Transmembrane protease serine 11D	0.400046	0.685142	-1.18229
TM11E_HUMAN	Transmembrane protease serine 11E	0.723492	0.896888	-1.08522
TMEM2_HUMAN	Transmembrane protein 2	0.018619	0.142748	-2.79235
TMOD3_HUMAN	Tropomodulin-3	0.636296	0.860472	1.12664
TNNC2_HUMAN	Troponin C, skeletal muscle	0.236949	0.515058	-1.15573
TNPO1_HUMAN	Transportin-1	0.304851	0.592981	-1.36125
TNR19_HUMAN	Tumor necrosis factor receptor superfamily member 19	0.0393085	0.208001	1.74276
TPIS_HUMAN	Triosephosphate isomerase	0.0859811	0.318259	1.39037
TPM1_HUMAN	Tropomyosin alpha-1 chain	0.764363	0.910624	1.13025
TPM2_HUMAN	Tropomyosin beta chain	0.656574	0.871043	-1.11687
TPM3_HUMAN	Tropomyosin alpha-3 chain	0.49482	0.756675	1.12851
TPM3L_HUMAN	Putative tropomyosin alpha-3 chain-like protein	0.00206296	0.0383135	1.74145
TPM4_HUMAN	Tropomyosin alpha-4 chain	0.238943	0.516965	1.72831
TPP1_HUMAN	Tripeptidyl-peptidase 1	0.0825671	0.311738	-1.36397
TRFE_HUMAN	Serotransferrin	0.0359882	0.198356	1.31726
TRFL_HUMAN	Lactotransferrin	8.04495e-05	0.0129826	2.34792
TRFM_HUMAN	Melanotransferrin	0.983799	0.991235	1.00524
TRI52_HUMAN	Tripartite motif-containing protein 52	0.296922	0.589989	-1.79876
TSTD2_HUMAN	Thiosulfate sulfurtransferase/rhodanese-like domain-containing protein 2	0.61665	0.844702	-1.09896
TTHY_HUMAN	Transthyretin	0.0747756	0.29975	1.2952
TWF1_HUMAN	Twinfilin-1	0.451822	0.721358	1.1196
TWF2_HUMAN	Twinfilin-2	0.845113	0.954336	1.06853
TXD17_HUMAN	Thioredoxin domain-containing protein 17	0.11996	0.371514	1.38411
TXND5_HUMAN	Thioredoxin domain-containing protein 5	0.558771	0.804699	1.09584
TXND6_HUMAN	Thioredoxin domain-containing protein 6	0.110333	0.356671	1.41913
TXNL1_HUMAN	Thioredoxin-like protein 1	0.136457	0.392419	1.93368
TYB4_HUMAN	Thymosin beta-4	0.696608	0.891445	-1.07259
TYPH_HUMAN	Thymidine phosphorylase	0.0272238	0.177828	2.54853
UB2L3_HUMAN	Ubiquitin-conjugating enzyme E2 L3	0.0114421	0.109087	1.88483
UB2V1_HUMAN	Ubiquitin-conjugating enzyme E2 variant 1	0.302417	0.592056	1.21172
UBA1_HUMAN	Ubiquitin-like modifier-activating enzyme 1	0.0105994	0.106685	1.42512
UBP33_HUMAN	Ubiquitin carboxyl-terminal hydrolase 33	0.0311691	0.189885	1.4649
UFD1_HUMAN	Ubiquitin fusion degradation protein 1 homolog	0.828152	0.94975	-1.04475
UGPA_HUMAN	UTP--glucose-1-phosphate uridylyltransferase	0.412808	0.6925	1.36941
USBP1_HUMAN	Usher syndrome type-1C protein-binding protein 1	0.166994	0.433432	2.11419
VASP_HUMAN	Vasodilator-stimulated phosphoprotein	0.0351999	0.197055	2.10332
VAT1_HUMAN	Synaptic vesicle membrane protein VAT-1 homolog	0.407802	0.690357	1.16707
VATA_HUMAN	V-type proton ATPase catalytic subunit A	0.140662	0.394705	1.54428
VDAC1_HUMAN	Voltage-dependent anion-selective channel protein 1	0.302422	0.592056	1.50487
VIME_HUMAN	Vimentin	0.0112691	0.109002	1.52085
VINC_HUMAN	Vinculin	0.0715882	0.293322	1.52136
VPS36_HUMAN	Vacuolar protein-sorting-associated protein 36	0.187177	0.454923	-1.56695
VTDB_HUMAN	Vitamin D-binding protein	0.00627778	0.0818765	1.62416
VTNC_HUMAN	Vitronectin	0.202598	0.468816	1.17542
WDR1_HUMAN	WD repeat-containing protein 1	0.341746	0.620504	1.17431
WFDC2_HUMAN	WAP four-disulfide core domain protein 2	0.176253	0.446749	-1.37301
WNT3_HUMAN	Proto-oncogene Wnt-3	0.121377	0.37217	-1.79514
XDH_HUMAN	Xanthine dehydrogenase/oxidase	0.401763	0.685142	-1.38894
XRCC6_HUMAN	X-ray repair cross-complementing protein 6	0.983853	0.991235	1.00714
XRP2_HUMAN	Protein XRP2	0.999522	0.999522	-1.00021
YD021_HUMAN	Putative uncharacterized protein ENSP00000382790	0.359566	0.641243	1.19317
YTDC2_HUMAN	Probable ATP-dependent RNA helicase YTHDC2	0.930859	0.981749	1.03158
ZA2G_HUMAN	Zinc-alpha-2-glycoprotein	0.238679	0.516965	-1.10455
ZAGL1_HUMAN	Putative zinc-alpha-2-glycoprotein-like 1	0.864072	0.957094	1.08536
ZAP70_HUMAN	Tyrosine-protein kinase ZAP-70	0.312266	0.598055	-1.22626
ZC12C_HUMAN	Probable ribonuclease ZC3H12C	0.258962	0.549034	-1.70386
ZC3HD_HUMAN	Zinc finger CCCH domain-containing protein 13	0.346409	0.62774	-1.70685
ZG16B_HUMAN	Zymogen granule protein 16 homolog B	0.126308	0.382228	-1.39355
ZN264_HUMAN	Zinc finger protein 264	0.975607	0.991235	-1.01163
ZN37A_HUMAN	Zinc finger protein 37A	0.632299	0.859778	1.25886
ZN572_HUMAN	Zinc finger protein 572	0.976363	0.991235	-1.00828
ZN776_HUMAN	Zinc finger protein 776	0.702214	0.891445	1.25109
ZNF17_HUMAN	Zinc finger protein 17	0.356677	0.637611	1.28633
ZSWM8_HUMAN	Zinc finger SWIM domain-containing protein 8	0.592417	0.826173	-1.1887
ZYX_HUMAN	Zyxin	0.15025	0.406164	-1.84284
