# Supplementary material for: From the Proteome to Therapeutics: A Multi‐Database Approach to Drug Discovery in Periodontitis—An Exploratory Pilot Study
Source: J Clin Periodontol. 2026 May 4;53(7):990–1004. doi: 10.1111/jcpe.70129 (PMC13263717; doi:10.1111/jcpe.70129)
Supplement: Supplementary file 5 — Table S4: Functional annotation of the 26 target proteins identified across both sub‐studies using g:profiler. [file JCPE-53-990-s005.xlsx]

## Sheet: Legend
Table S4. Functional annotation of the 26 target proteins identified across both sub-studies using g:profiler.
The following list comprises terms (GO:Biological Process, GO:Molecular function and Reactome pathways) for which significant enrichment of subsets of these proteins has been identified.
Threshold was set to adj. P <0.05 (-log p> 1.3)

## Sheet: gProfiler_results
source	term_name	term_id	adjusted_p_value	negative_log10_of_adjusted_p_value	term_size	query_size	intersection_size	effective_domain_size	intersections
GO:MF	serine-type endopeptidase activity	GO:0004252	1.7314e-05	4.7616	282	26	7	20246	P48595,P22894,P24158,P01023,P01009,P08246,P20160
GO:MF	serine-type peptidase activity	GO:0008236	2.58284e-05	4.5879	299	26	7	20246	P48595,P22894,P24158,P01023,P01009,P08246,P20160
GO:MF	serine hydrolase activity	GO:0017171	2.82791e-05	4.54853	303	26	7	20246	P48595,P22894,P24158,P01023,P01009,P08246,P20160
GO:MF	endopeptidase activity	GO:0004175	0.000142049	3.84756	576	26	8	20246	P48595,P22894,P30101,P24158,P01023,P01009,P08246,P20160
GO:MF	peroxidase activity	GO:0004601	0.000281736	3.55016	57	26	4	20246	P05164,Q13162,P30044,P68871
GO:MF	oxidoreductase activity, acting on peroxide as acceptor	GO:0016684	0.000324048	3.48939	59	26	4	20246	P05164,Q13162,P30044,P68871
GO:MF	antioxidant activity	GO:0016209	0.00140939	2.85097	85	26	4	20246	P05164,Q13162,P30044,P68871
GO:MF	peptidase activity	GO:0008233	0.00222095	2.65346	832	26	8	20246	P48595,P22894,P30101,P24158,P01023,P01009,P08246,P20160
GO:MF	thioredoxin-dependent peroxiredoxin activity	GO:0140824	0.00829102	2.08139	6	26	2	20246	Q13162,P30044
GO:MF	thioredoxin peroxidase activity	GO:0008379	0.00829102	2.08139	6	26	2	20246	Q13162,P30044
GO:MF	tumor necrosis factor binding	GO:0043120	0.0115983	1.93561	7	26	2	20246	P22894,P01023
GO:MF	peroxiredoxin activity	GO:0051920	0.0154521	1.81101	8	26	2	20246	Q13162,P30044
GO:MF	molecular adaptor activity	GO:0060090	0.0333484	1.47692	1212	26	8	20246	O75594,P22626,P02671,P08670,O43707,Q13162,P17931,P08246
GO:BP	hydrogen peroxide catabolic process	GO:0042744	8.24942e-05	4.08358	31	25	4	21026	P05164,Q13162,P30044,P68871
GO:BP	defense response	GO:0006952	0.000638687	3.19471	1853	25	12	21026	O75594,P22894,P05164,P02671,P08670,P17931,P30044,P24158,P01023,P01009,P08246,P20160
GO:BP	hydrogen peroxide metabolic process	GO:0042743	0.000877173	3.05691	55	25	4	21026	P05164,Q13162,P30044,P68871
GO:BP	humoral immune response	GO:0006959	0.00133222	2.87543	281	25	6	21026	O75594,P02671,P24158,P01023,P08246,P20160
GO:BP	antimicrobial humoral response	GO:0019730	0.00188202	2.72538	159	25	5	21026	O75594,P02671,P24158,P08246,P20160
GO:BP	cellular oxidant detoxification	GO:0098869	0.00826824	2.08259	96	25	4	21026	P05164,Q13162,P30044,P68871
GO:BP	response to stress	GO:0006950	0.0102644	1.98867	3948	25	15	21026	O75594,P22894,P05164,P02671,P08670,P30101,Q13162,P17931,P30044,P24158,P68871,P01023,P01009,P08246,P20160
GO:BP	response to other organism	GO:0051707	0.011794	1.92834	1592	25	10	21026	O75594,P22894,P05164,P02671,P08670,P17931,P24158,P01023,P08246,P20160
GO:BP	response to external biotic stimulus	GO:0043207	0.011994	1.92104	1595	25	10	21026	O75594,P22894,P05164,P02671,P08670,P17931,P24158,P01023,P08246,P20160
GO:BP	defense response to other organism	GO:0098542	0.0144909	1.8389	1263	25	9	21026	O75594,P05164,P02671,P08670,P17931,P24158,P01023,P08246,P20160
GO:BP	response to biotic stimulus	GO:0009607	0.0148756	1.82753	1634	25	10	21026	O75594,P22894,P05164,P02671,P08670,P17931,P24158,P01023,P08246,P20160
GO:BP	cellular detoxification	GO:1990748	0.0214116	1.66935	122	25	4	21026	P05164,Q13162,P30044,P68871
GO:BP	response to bacterium	GO:0009617	0.0278398	1.55533	728	25	7	21026	O75594,P22894,P05164,P02671,P08670,P08246,P20160
GO:BP	biological process involved in interspecies interaction between organisms	GO:0044419	0.0285668	1.54414	1759	25	10	21026	O75594,P22894,P05164,P02671,P08670,P17931,P24158,P01023,P08246,P20160
GO:BP	cellular response to toxic substance	GO:0097237	0.0292199	1.53432	132	25	4	21026	P05164,Q13162,P30044,P68871
GO:BP	pentose-phosphate shunt, non-oxidative branch	GO:0009052	0.0349989	1.45595	6	25	2	21026	Q96AT9,P29401
GO:BP	defense response to symbiont	GO:0140546	0.0407497	1.38988	1082	25	8	21026	O75594,P02671,P08670,P17931,P24158,P01023,P08246,P20160
GO:BP	detoxification	GO:0098754	0.0470448	1.32749	149	25	4	21026	P05164,Q13162,P30044,P68871
GO:BP	response to yeast	GO:0001878	0.0489627	1.31013	7	25	2	21026	P05164,P08246
REAC	Neutrophil degranulation	REAC:R-HSA-6798695	4.19592e-07	6.37717	476	24	11	11004	O75594,P48595,P22894,P05164,Q13162,P17931,P24158,P68871,P01009,P08246,P20160
REAC	Innate Immune System	REAC:R-HSA-168249	0.000256523	3.59087	1100	24	12	11004	O75594,P48595,P22894,P05164,P02671,Q13162,P17931,P24158,P68871,P01009,P08246,P20160
REAC	Immune System	REAC:R-HSA-168256	0.00101278	2.99449	2085	24	15	11004	O75594,P48595,P22894,P05164,P22626,P02671,P08670,P30101,Q13162,P17931,P24158,P68871,P01009,P08246,P20160
REAC	Formation of Fibrin Clot (Clotting Cascade)	REAC:R-HSA-140877	0.0250409	1.60135	39	24	3	11004	P02671,P24158,P01023
REAC	Platelet degranulation	REAC:R-HSA-114608	0.0461463	1.33586	126	24	4	11004	P02671,O43707,P01023,P01009
